# Supplementary material for: Peptide-based functional annotation of carbohydrate-active enzymes by conserved unique peptide patterns (CUPP)
Source: Biotechnol Biofuels. 2019 Apr 30;12:102. doi: 10.1186/s13068-019-1436-5 (PMC6489277; doi:10.1186/s13068-019-1436-5)
Supplement: Supplementary file 2 — Additional file 2. Performance of CUPP prediction for each CAZy family. [file 13068_2019_1436_MOESM2_ESM.xlsx]

## Sheet: Family performance
CAZy family domains in protein		# in CAZy		CUPP Family Prediction						dbCAN Family Prediction
				Sensi		Preci		F-score		Sensi		Preci		F-score
AA1		1036		97.01		100		98.48		83.2		100		90.83
AA2		215		93.02		100		96.39		86.98		100		93.03
AA3		494		98.79		98.58		98.68		96.15		99.7		97.89
AA3+AA8		61		59.84		100		74.87		50		100		66.67
AA4		139		99.28		100		99.64		99.28		100		99.64
AA5		215		99.53		100		99.77		100		100		100
AA5+CE3		7		50		100		66.67		50		100		66.67
AA6		1520		99.67		99.97		99.82		100		100		100
AA7		112		87.5		100		93.33		100		100		100
AA8		30		0		100		0		0		100		0
AA8+AA12		4		50		100		66.67		50		100		66.67
AA9		331		96.37		100		98.15		100		100		100
AA10		1912		98.06		99.9		98.97		99.84		100		99.92
AA10+GH5		1		100		100		100		100		100		100
AA10+GH18		2		100		100		100		100		100		100
AA11		77		94.81		100		97.33		100		100		100
AA12		27		96.3		100		98.11		100		100		100
AA13		17		100		100		100		100		100		100
AA14		13		84.62		100		91.67		100		100		100
AA15		189		96.3		100		98.11		100		100		100
AA15+GH18		5		90		100		94.74		100		100		100
AA15+GH19		3		83.33		100		90.91		83.33		100		90.91
CE1		2818		95.6		99.86		97.68		99.15		99.82		99.48
CE1+CE6		12		100		100		100		100		100		100
CE1+GH10		21		100		100		100		100		100		100
CE1+GH11		5		100		100		100		100		100		100
CE1+CE15		1		100		66.67		80		100		100		100
CE1+GH23		1		100		100		100		50		100		66.67
CE1+GH26		1		100		100		100		100		100		100
CE1+GH27		1		100		100		100		0		100		0
CE1+GH30		1		100		100		100		100		100		100
CE1+GH43		5		100		100		100		100		100		100
CE1+GH62		1		100		100		100		100		100		100
CE2		302		92.38		99.5		95.81		100		99.67		99.83
CE2+GH5		4		100		100		100		100		100		100
CE2+GH8		1		100		100		100		100		100		100
CE2+CE12		1		100		100		100		100		100		100
CE3		267		93.63		97.94		95.74		100		99.81		99.91
CE3+GH5		4		100		100		100		100		100		100
CE3+GH11		2		75		100		85.71		100		100		100
CE3+CE15		1		100		100		100		100		100		100
CE3+GH26		1		50		100		66.67		100		100		100
CE3+GH30		1		100		100		100		100		100		100
CE3+GH43		1		50		100		66.67		100		100		100
CE4		8641		95.01		99.91		97.4		85.52		99.95		92.18
CE4+GH2		1		50		100		66.67		50		100		66.67
CE4+GT2		220		97.27		99.85		98.54		99.32		100		99.66
CE4+GT4		105		50		100		66.67		52.86		100		69.16
CE4+GH8		1		50		100		66.67		100		100		100
CE4+GH9		24		97.92		100		98.95		62.5		100		76.92
CE4+GH10		14		100		97.62		98.8		100		100		100
CE4+GH10+GH11		2		100		100		100		100		100		100
CE4+GH11		35		97.14		100		98.55		100		100		100
CE4+CE12		6		100		100		100		100		100		100
CE4+GH18		1		0		100		0		100		100		100
CE4+GH18+GT2		188		96.28		99.73		97.97		96.81		100		98.38
CE4+PL22		1		50		100		66.67		100		100		100
CE4+GT51		2		100		100		100		100		100		100
CE4+GH73		1		100		100		100		50		100		66.67
CE4+GH153		554		97.65		100		98.81		99.64		100		99.82
CE5		868		96.2		99.94		98.03		100		100		100
CE6		287		14.98		100		26.06		94.77		99.83		97.23
CE6+GH5		1		50		100		66.67		100		100		100
CE6+GH10		5		100		93.33		96.55		100		100		100
CE6+GH11		1		50		100		66.67		100		100		100
CE6+GH43		3		100		100		100		100		100		100
CE6+GH62		2		50		100		66.67		100		100		100
CE6+GH95		3		100		100		100		100		100		100
CE7		798		96.74		100		98.34		99.87		100		99.94
CE7+GH26		1		100		100		100		100		100		100
CE8		1324		98.64		99.55		99.09		99.85		99.96		99.91
CE8+PL1		85		88.24		99.61		93.58		92.35		100		96.02
CE8+PL9		4		100		100		100		100		100		100
CE8+PL10		15		100		97.78		98.88		100		100		100
CE8+CE12		30		98.33		100		99.16		100		100		100
CE8+GH28		9		100		96.3		98.11		100		100		100
CE8+GH95		2		100		100		100		100		100		100
CE8+GH105		1		100		100		100		100		100		100
CE9		3935		99.72		99.95		99.83		99.87		100		99.94
CE11		2376		99.92		100		99.96		100		100		100
CE12		860		98.95		100		99.47		100		100		100
CE12+PL9		2		75		100		85.71		100		100		100
CE12+PL10		2		100		100		100		100		100		100
CE12+PL11		17		100		80.39		89.13		100		100		100
CE12+PL22		1		100		100		100		100		100		100
CE12+GH28		8		100		100		100		100		100		100
CE12+GH42		2		100		100		100		100		100		100
CE12+GH105		3		100		100		100		100		100		100
CE12+GH106		1		100		100		100		100		100		100
CE13		83		93.98		100		96.89		100		100		100
CE13+GT1		1		100		100		100		50		100		66.67
CE14		3639		84.42		99.99		91.55		92.36		100		96.03
CE14+GT2		7		14.29		100		25		78.57		100		88
CE14+GT4		4		50		100		66.67		100		100		100
CE15		202		97.03		100		98.49		100		100		100
CE15+GH8		1		100		100		100		100		100		100
CE15+GH10		3		83.33		100		90.91		100		100		100
CE15+GH11		1		100		100		100		100		100		100
CE15+GH78		1		100		100		100		100		100		100
CE15+GH106		1		100		100		100		100		100		100
CE16		93		60.22		100		75.17		97.85		100		98.91
GH1		9274		99.74		99.99		99.87		99.7		100		99.85
GH1+GH5		1		100		100		100		100		100		100
GH1+GH95		1		100		100		100		100		100		100
GH2		7070		99.58		99.81		99.69		99.83		99.97		99.9
GH2+GT2		8		100		100		100		62.5		100		76.92
GH2+GH3		1		100		100		100		100		100		100
GH2+GH20		6		100		100		100		100		100		100
GH2+GH27		1		100		100		100		50		100		66.67
GH2+GH28		1		100		100		100		100		100		100
GH2+GH29		1		100		100		100		100		100		100
GH2+GH33		1		100		100		100		100		100		100
GH2+GH43		2		100		100		100		100		100		100
GH2+GH53		1		100		100		100		100		100		100
GH2+GH64		14		100		84.52		91.61		100		100		100
GH2+GH137		11		100		100		100		100		100		100
GH2+GH141		1		100		100		100		100		100		100
GH3		11716		99.2		99.85		99.52		99.78		100		99.89
GH3+GH16		1		50		100		66.67		100		100		100
GH3+GH26		1		100		100		100		100		100		100
GH3+GH30		4		100		100		100		100		100		100
GH3+GH43		1		100		100		100		100		100		100
GH3+GH78		2		100		83.33		90.91		100		100		100
GH3+GH89		1		100		100		100		100		100		100
GH3+GH134		1		100		100		100		100		100		100
GH4		3285		99.63		99.98		99.81		99.97		100		99.98
GH5		5296		94.9		99.92		97.34		99.57		99.96		99.76
GH5+GT2		1		100		100		100		100		100		100
GH5+GH6		4		100		100		100		100		100		100
GH5+PL7		1		50		100		66.67		100		100		100
GH5+GH8		1		100		100		100		100		100		100
GH5+GH9		2		100		100		100		100		100		100
GH5+GH10		4		100		100		100		100		100		100
GH5+GH11		1		100		100		100		100		100		100
GH5+GH12		2		75		83.33		78.95		100		100		100
GH5+GH18		5		90		100		94.74		60		100		75
GH5+GH26		10		100		100		100		100		100		100
GH5+GH43		4		87.5		100		93.33		100		100		100
GH5+GH44		5		100		100		100		100		100		100
GH5+GH74		4		100		100		100		87.5		100		93.33
GH5+GH93		1		50		100		66.67		100		100		100
GH6		878		99.43		99.49		99.46		99.89		100		99.94
GH6+GT2		8		100		100		100		100		100		100
GH6+GH9		1		100		100		100		100		100		100
GH6+GH12		2		100		66.67		80		100		100		100
GH7		339		99.41		100		99.7		99.71		100		99.85
GH8		1509		99.47		99.93		99.7		99.73		100		99.87
GH8+GT2		5		100		100		100		100		100		100
GH8+GH18		1		50		100		66.67		50		100		66.67
GH8+GH26		1		100		100		100		50		100		66.67
GH8+GH43		2		100		100		100		100		100		100
GH9		1577		98.99		99.81		99.4		99.68		100		99.84
GH9+GH10		2		100		100		100		100		100		100
GH9+GH16		1		100		100		100		100		100		100
GH9+GH44		3		100		100		100		100		100		100
GH9+GH48		7		100		100		100		100		100		100
GH10		2001		98.35		99.73		99.03		99.5		99.9		99.7
GH10+GT4		1		100		100		100		100		100		100
GH10+GH11		5		100		100		100		100		100		100
GH10+GH16		1		100		100		100		100		100		100
GH10+GH43		10		100		100		100		100		100		100
GH10+GH43+GH62		1		100		100		100		100		100		100
GH10+GH48		2		100		100		100		100		100		100
GH10+GH62		31		100		96.77		98.36		100		98.92		99.46
GH11		747		98.8		100		99.39		99.87		100		99.93
GH11+GH16		1		100		100		100		100		100		100
GH11+GH62		1		100		100		100		100		100		100
GH12		472		85.59		99.89		92.19		97.46		100		98.71
GH12+GT2		1		50		100		66.67		100		100		100
GH12+GH18		1		100		100		100		50		100		66.67
GH13		31125		99.31		99.92		99.62		99.8		100		99.9
GH13+GT4		3		100		100		100		100		100		100
GH13+GT5		52		52.88		100		69.18		52.88		100		69.18
GH13+GH14		18		100		100		100		100		100		100
GH13+GH57		1		100		100		100		100		100		100
GH13+GH77		112		100		100		100		100		100		100
GH13+GH133		137		53.65		100		69.83		53.65		100		69.83
GH14		212		99.06		100		99.53		97.17		100		98.56
GH15		3059		99.41		99.95		99.68		99.87		100		99.93
GH16		4419		92.31		99.68		95.85		93.05		99.93		96.37
GH16+PL6+PL7		4		100		100		100		66.67		100		80
GH16+PL7		1		100		100		100		50		100		66.67
GH16+GH17		1		100		100		100		100		100		100
GH16+GH18		1		100		100		100		50		100		66.67
GH16+GH20		9		100		100		100		100		100		100
GH16+GT25		13		100		100		100		100		100		100
GH16+GH33		6		100		100		100		100		100		100
GH16+GH43		10		95		100		97.44		100		100		100
GH16+GH50		1		100		100		100		100		100		100
GH16+GH55		2		100		100		100		100		100		100
GH16+GH97+GH110		1		66.67		100		80		100		100		100
GH16+GH125		1		100		100		100		100		100		100
GH16+GH128		5		100		100		100		100		100		100
GH17		1394		95.48		99.86		97.62		78.05		100		87.67
GH17+GT2		330		100		100		100		72.12		100		83.8
GH18		7664		94.98		99.78		97.32		84.29		99.99		91.47
GH18+GH19		1		100		100		100		100		100		100
GH18+GH20		10		100		100		100		50		100		66.67
GH18+GH27		4		100		100		100		50		100		66.67
GH18+GH31		1		100		100		100		100		100		100
GH18+GH78		1		100		100		100		100		100		100
GH18+GH85		1		100		100		100		50		100		66.67
GH19		2974		94.25		99.83		96.96		96		99.85		97.89
GH19+GH23		2		50		100		66.67		50		100		66.67
GH20		3513		98.29		99.84		99.06		99.86		100		99.93
GH20+GH84		9		100		100		100		100		100		100
GH22		535		79.25		100		88.43		82.43		100		90.37
GH23		23618		90.56		99.86		94.98		65.98		100		79.5
GH24		3645		93.17		100		96.46		96.71		100		98.33
GH25		3594		92.35		99.97		96.01		98.75		99.87		99.31
GH25+GH73		2		100		100		100		100		100		100
GH26		1077		91.18		99.72		95.26		88.95		100		94.15
GH26+GT2		29		91.38		100		95.5		44.83		97.7		61.46
GH26+GH44		19		100		100		100		100		100		100
GH26+GH50		1		50		100		66.67		50		100		66.67
GH26+GH75		1		50		100		66.67		100		100		100
GH27		954		95.18		100		97.53		65.83		100		79.39
GH27+GH31		5		50		100		66.67		50		100		66.67
GH27+GH43		1		100		100		100		100		100		100
GH27+GH134		1		100		100		100		100		100		100
GH28		2711		97.16		99.72		98.42		99.37		99.85		99.61
GH28+PL9		2		100		100		100		100		100		100
GH28+GH29		1		100		100		100		100		100		100
GH28+GH43		6		100		100		100		100		100		100
GH28+GH78		1		100		100		100		100		100		100
GH28+GH88		1		100		100		100		100		100		100
GH28+GH105		6		100		100		100		100		100		100
GH29		2091		99.28		100		99.64		99.95		100		99.98
GH29+GH33		1		100		100		100		100		100		100
GH29+GH88		1		100		100		100		100		100		100
GH29+GH89		1		100		100		100		100		100		100
GH29+GH95		1		100		100		100		100		100		100
GH29+GH117		5		100		93.33		96.55		90		100		94.74
GH29+GH144		1		100		100		100		100		100		100
GH30		1284		98.6		99.96		99.27		100		100		100
GH30+GH43		7		100		100		100		100		100		100
GH30+GH148		1		50		100		66.67		100		100		100
GH31		4187		99.21		99.98		99.59		99.88		99.98		99.93
GH32		4383		99.02		99.96		99.49		99.73		100		99.86
GH33		1988		92.91		97.93		95.35		90.64		99.95		95.07
GH33+GH78		16		100		97.92		98.95		100		100		100
GH33+GH123		9		50		100		66.67		55.56		100		71.43
GH34		29889		99.91		100		99.95		99.99		100		100
GH35		1409		99.36		99.93		99.64		99.72		100		99.86
GH35+GH43		5		100		100		100		100		100		100
GH35+GH53		1		100		100		100		100		100		100
GH36		2539		84.6		99.98		91.65		81.73		99.94		89.92
GH36+GH38		1		50		100		66.67		50		100		66.67
GH36+GH74		1		50		100		66.67		50		100		66.67
GH36+GH134+PL1		1		100		100		100		100		100		100
GH37		1392		99.5		100		99.75		99.71		100		99.86
GH38		2192		98.31		99.89		99.09		99.18		100		99.59
GH39		1215		75.31		99.84		85.85		83.05		99.55		90.55
GH39+GH42		1		0		100		0		50		66.67		57.14
GH42		1737		98.62		99.97		99.29		99.77		99.97		99.87
GH42+GH43		3		100		100		100		100		100		100
GH43		6404		98.3		99.73		99.01		99.8		99.66		99.73
GH43+GH51		11		95.45		100		97.67		100		100		100
GH43+GH62		1		100		100		100		100		100		100
GH43+GH92		2		100		100		100		100		100		100
GH43+GH95		2		75		100		85.71		100		100		100
GH43+GH97		1		100		100		100		100		100		100
GH43+GH106		3		100		100		100		100		100		100
GH43+GH146		1		100		100		100		100		100		100
GH44		100		99		99.5		99.25		100		100		100
GH44+PL11		1		100		100		100		100		100		100
GH44+GH74		1		100		66.67		80		100		100		100
GH45		218		89.91		100		94.69		91.28		100		95.44
GH46		329		98.48		100		99.23		100		100		100
GH47		584		98.97		100		99.48		99.49		100		99.74
GH48		231		100		99.57		99.78		100		100		100
GH48+GH74		4		100		91.67		95.65		100		100		100
GH49		24		95.83		100		97.87		100		100		100
GH50		404		96.53		100		98.24		99.75		100		99.88
GH51		1800		97.39		99.97		98.66		97		100		98.48
GH51+GH120		6		50		100		66.67		91.67		100		95.65
GH51+GH127		1		100		100		100		100		100		100
GH52		88		98.86		100		99.43		98.86		100		99.43
GH53		731		98.5		100		99.24		99.73		99.66		99.69
GH54		146		95.89		100		97.9		100		99.32		99.66
GH55		488		97.95		99.35		98.65		98.36		99.9		99.12
GH56		135		98.52		100		99.25		98.52		100		99.25
GH57		1523		98.42		100		99.21		100		100		100
GH57+GT4		21		95.24		100		97.56		97.62		98.41		98.01
GH57+GT5		1		100		100		100		100		100		100
GH58		48		100		100		100		100		100		100
GH59		89		100		100		100		100		100		100
GH62		204		99.51		95.1		97.25		100		94.36		97.1
GH63		970		92.47		100		96.09		88.87		99.18		93.74
GH64		335		98.51		99.25		98.88		97.31		100		98.64
GH65		2319		98.79		99.98		99.38		99.74		100		99.87
GH66		122		98.36		99.59		98.97		100		100		100
GH67		436		98.85		100		99.42		99.08		100		99.54
GH68		484		99.79		100		99.9		100		100		100
GH70		364		100		99.45		99.72		100		100		100
GH71		158		97.47		100		98.72		99.37		100		99.68
GH72		436		99.08		100		99.54		100		100		100
GH72+GT31		1		50		100		66.67		50		100		66.67
GH73		5579		94.64		99.97		97.23		93.57		99.99		96.67
GH74		303		95.05		89.55		92.22		82.18		99.83		90.15
GH75		145		93.79		100		96.8		95.17		100		97.53
GH76		888		97.41		100		98.69		99.77		100		99.89
GH76+GT4		1		0		100		0		50		100		66.67
GH76+GH92		1		100		100		100		100		100		100
GH77		3090		99.71		99.94		99.82		99.84		100		99.92
GH77+GT4		1		100		100		100		100		100		100
GH77+GT35		3		100		100		100		100		100		100
GH78		1449		96.69		99.93		98.28		99.86		100		99.93
GH78+PL8		1		100		100		100		100		100		100
GH78+GH79		1		100		100		100		100		100		100
GH78+GH137		1		100		100		100		100		100		100
GH79		235		69.79		100		82.21		98.3		100		99.14
GH80		7		100		100		100		100		100		100
GH81		394		99.24		99.24		99.24		99.75		99.87		99.81
GH81+GT2		1		50		100		66.67		100		100		100
GH82		46		30.43		100		46.67		80.43		100		89.16
GH83		931		97.64		100		98.8		99.89		100		99.95
GH84		515		98.64		98.8		98.72		99.61		100		99.81
GH85		381		98.69		100		99.34		100		100		100
GH86		89		92.13		100		95.91		100		100		100
GH87		342		99.12		98.68		98.9		99.71		100		99.85
GH88		976		99.08		100		99.54		99.49		100		99.74
GH88+PL8		1		100		100		100		100		100		100
GH88+GH92		1		100		100		100		100		100		100
GH89		278		99.64		100		99.82		99.28		100		99.64
GH90		81		96.3		100		98.11		100		100		100
GH91		110		91.82		100		95.73		100		100		100
GH92		2402		99.92		99.96		99.94		99.96		99.98		99.97
GH93		132		86.36		97.22		91.47		100		99.62		99.81
GH94		760		98.55		99.8		99.17		99.87		99.8		99.84
GH94+GT84		655		99.77		99.16		99.46		100		100		100
GH95		1119		98.3		99.91		99.1		99.82		99.96		99.89
GH95+GH120		1		100		100		100		100		100		100
GH96		6		83.33		100		90.91		100		100		100
GH97		850		99.88		99.94		99.91		99.88		99.94		99.91
GH97+GH146		1		100		100		100		100		100		100
GH98		68		82.35		100		90.32		100		100		100
GH99		97		83.51		99.48		90.8		100		100		100
GH100		258		100		100		100		100		100		100
GH101		221		99.55		100		99.77		99.55		100		99.77
GH102		1836		98.37		99.97		99.16		99.95		99.97		99.96
GH103		3782		99.95		99.66		99.8		99.97		100		99.99
GH104		652		94.94		100		97.4		97.39		100		98.68
GH105		1464		98.36		99.97		99.16		100		100		100
GH105+PL11		1		50		100		66.67		100		100		100
GH105+GH145		1		100		100		100		100		100		100
GH106		286		100		100		100		100		100		100
GH106+GH137		1		100		100		100		100		100		100
GH107		8		62.5		100		76.92		100		100		100
GH108		1025		85.46		100		92.16		97.37		100		98.67
GH109		441		96.6		100		98.27		99.55		100		99.77
GH110		181		92.27		100		95.98		98.34		100		99.16
GH111		9		66.67		100		80		100		100		100
GH112		154		100		100		100		100		100		100
GH113		285		85.61		100		92.25		100		99.82		99.91
GH114		389		96.14		99.74		97.91		100		100		100
GH115		409		98.78		100		99.38		99.76		100		99.88
GH116		310		94.52		100		97.18		99.35		100		99.68
GH117		174		94.25		97.13		95.67		94.25		99.71		96.91
GH118		5		60		100		75		100		100		100
GH119		14		100		96.43		98.18		92.86		100		96.3
GH120		107		100		100		100		95.33		100		97.61
GH121		90		100		100		100		100		100		100
GH122		54		100		100		100		100		100		100
GH123		139		83.45		100		90.98		99.28		100		99.64
GH124		4		100		100		100		100		100		100
GH125		681		99.41		100		99.71		100		100		100
GH126		305		99.34		100		99.67		100		100		100
GH127		875		99.66		100		99.83		99.89		100		99.94
GH128		252		91.67		99.8		95.56		100		99.21		99.6
GH128+PL11		1		100		100		100		100		100		100
GH129		49		89.8		100		94.62		100		100		100
GH130		1145		99.39		99.91		99.65		100		100		100
GH130+GT2		8		50		100		66.67		50		66.67		57.14
GH130+GT81		1		50		100		66.67		100		100		100
GH131		40		97.5		100		98.73		100		100		100
GH132		259		100		99.81		99.9		100		100		100
GH133		312		99.04		99.36		99.2		99.36		99.84		99.6
GH134		126		100		100		100		99.21		100		99.6
GH135		274		95.62		100		97.76		99.64		100		99.82
GH136		93		87.1		100		93.1		100		98.92		99.46
GH137		23		95.65		100		97.78		100		100		100
GH138		30		90		100		94.74		96.67		100		98.31
GH139		43		100		100		100		100		100		100
GH140		100		91		99		94.83		100		99.5		99.75
GH141		152		93.42		100		96.6		100		100		100
GH142		61		96.72		100		98.33		100		100		100
GH142+GH143		7		100		100		100		100		100		100
GH143		26		100		100		100		100		100		100
GH144		395		98.73		100		99.36		100		100		100
GH145		102		87.25		100		93.19		100		100		100
GH146		457		99.12		99.89		99.51		100		100		100
GH147		51		98.04		98.04		98.04		100		100		100
GH148		118		98.31		100		99.15		100		100		100
GH149		82		100		99.39		99.69		100		100		100
GH150		17		100		100		100		100		100		100
GH151		52		84.62		100		91.67		100		100		100
GH152		232		98.28		100		99.13		100		100		100
GH153		1		100		100		100		100		100		100
GT1		8831		92.62		99.94		96.14		84.95		99.47		91.64
GT1+GT2		27		53.7		100		69.88		51.85		100		68.29
GT1+GT32		6		0		100		0		0		100		0
GT2		65805		87.27		99.83		93.13		83.66		99.32		90.82
GT2+GT4		1565		66.58		99.96		79.93		55.18		99.23		70.92
GT2+GT4+GT17		2		50		100		66.67		50		100		66.67
GT2+GT4+GT41		9		96.3		100		98.11		77.78		100		87.5
GT2+GT4+GT56		1		66.67		100		80		66.67		100		80
GT2+GT4+GT99		6		66.67		100		80		33.33		100		50
GT2+GT8		59		85.59		100		92.24		94.07		100		96.94
GT2+GT8+GT101		2		66.67		100		80		66.67		100		80
GT2+GT9		8		68.75		100		81.48		87.5		95.83		91.48
GT2+GT11		6		66.67		100		80		66.67		100		80
GT2+GT25		93		50		100		66.67		50.54		100		67.14
GT2+GT26		17		88.24		100		93.75		64.71		100		78.57
GT2+GT27		1		50		100		66.67		50		100		66.67
GT2+GT32		26		21.15		100		34.92		61.54		98.72		75.82
GT2+GT32+GT62		6		55.56		100		71.43		66.67		100		80
GT2+GT41		19		97.37		100		98.67		97.37		100		98.67
GT2+GT45		19		55.26		100		71.19		60.53		100		75.41
GT2+GT74		5		50		100		66.67		100		100		100
GT2+GT83		3		100		100		100		100		100		100
GT2+GT94		4		87.5		100		93.33		75		100		85.71
GT2+GT99		1		100		100		100		100		100		100
GT2+GT101		4		100		100		100		100		100		100
GT2+GT102+GT103		1		66.67		100		80		100		100		100
GT3		272		100		100		100		100		100		100
GT3+GT35		39		100		100		100		100		100		100
GT4		57987		84.79		99.88		91.72		79.38		99.25		88.21
GT4+GT9		5		70		100		82.35		90		100		94.74
GT4+GT11		1		50		100		66.67		50		100		66.67
GT4+GT17		3		100		100		100		50		100		66.67
GT4+GT26		13		73.08		100		84.44		96.15		100		98.04
GT4+GT41		7		78.57		100		88		85.71		100		92.31
GT4+GT62		1		100		100		100		50		100		66.67
GT4+GT70		1		100		100		100		100		100		100
GT4+GT83		1		100		100		100		100		100		100
GT4+GT97		22		45.45		100		62.5		100		100		100
GT5		3255		99.51		99.42		99.46		99.82		99.97		99.89
GT6		121		78.51		100		87.96		99.17		100		99.59
GT6+GT11		3		16.67		100		28.57		100		100		100
GT6+GT32		1		0		100		0		100		100		100
GT7		177		90.96		100		95.27		92.66		99.72		96.06
GT7+GT31		31		45.16		100		62.22		40.32		100		57.47
GT7+GT90		1		0		100		0		100		100		100
GT8		3239		84.29		99.94		91.45		92.62		99.94		96.14
GT8+GT29		1		50		100		66.67		100		100		100
GT8+GT42		3		33.33		100		50		83.33		100		90.91
GT8+GT49		17		100		100		100		100		100		100
GT8+GT64		1		100		100		100		100		100		100
GT8+GT71		1		50		100		66.67		50		100		66.67
GT8+GT101		24		100		100		100		100		100		100
GT9		7539		92.52		99.96		96.1		98.29		100		99.14
GT9+GT30		2		100		100		100		100		100		100
GT10		444		91.22		100		95.41		98.87		100		99.43
GT10+GT25		16		34.38		100		51.16		84.38		100		91.53
GT11		471		87.9		100		93.56		97.66		100		98.82
GT11+GT25		1		100		100		100		50		100		66.67
GT11+GT41		1		100		100		100		100		100		100
GT12		35		74.29		100		85.25		100		100		100
GT13		70		95.71		100		97.81		97.14		100		98.55
GT14		637		87.6		100		93.39		99.22		100		99.61
GT15		510		93.53		100		96.66		100		100		100
GT16		37		100		100		100		100		100		100
GT17		157		86.62		100		92.83		100		100		100
GT18		20		85		100		91.89		85		100		91.89
GT19		2972		99.6		99.95		99.77		100		100		100
GT20		2588		99.57		100		99.79		99.88		100		99.94
GT21		664		95.18		100		97.53		97.89		100		98.93
GT22		542		96.49		99.91		98.17		99.82		100		99.91
GT23		91		79.12		99.45		88.13		97.8		100		98.89
GT24		163		100		100		100		100		100		100
GT25		1697		77.43		100		87.28		95.52		99.71		97.57
GT25+GT32		1		0		100		0		50		100		66.67
GT26		2699		97.52		100		98.74		99.81		100		99.91
GT27		229		95.2		97.38		96.28		99.56		100		99.78
GT28		5921		94.93		99.92		97.36		98.51		100		99.25
GT29		508		91.73		100		95.69		97.24		100		98.6
GT30		2959		96.01		99.78		97.86		99.46		100		99.73
GT31		724		69.34		99.93		81.87		64.36		100		78.32
GT31+GT32		3		0		100		0		50		100		66.67
GT32		1361		48.42		99.96		65.24		71.57		99.93		83.4
GT32+GT62		5		50		100		66.67		100		100		100
GT33		122		99.18		100		99.59		99.18		100		99.59
GT34		243		87.65		99.79		93.33		97.12		100		98.54
GT35		4441		99.77		99.99		99.88		99.62		100		99.81
GT37		49		95.92		100		97.92		95.92		98.98		97.42
GT38		21		61.9		100		76.47		95.24		100		97.56
GT39		1335		96.55		99.96		98.23		99.4		100		99.7
GT40		32		96.88		100		98.41		100		100		100
GT41		1498		97.13		99.5		98.3		95.26		99.87		97.51
GT41+GT56		3		100		100		100		100		100		100
GT42		113		99.12		100		99.56		99.12		100		99.56
GT43		201		99.5		100		99.75		100		100		100
GT44		168		49.4		96.43		65.34		75.6		100		86.1
GT45		22		59.09		100		74.29		36.36		100		53.33
GT45+GT93		6		83.33		100		90.91		91.67		100		95.65
GT47		241		92.12		100		95.9		98.76		99.79		99.27
GT47+GT64		53		82.08		100		90.16		96.23		100		98.08
GT48		301		98.67		100		99.33		97.34		100		98.65
GT49		59		50.85		100		67.42		100		100		100
GT50		142		99.3		100		99.65		100		100		100
GT51		15649		99.78		99.78		99.78		99.99		100		100
GT52		174		58.62		100		73.91		100		100		100
GT53		649		99.38		99.61		99.5		100		100		100
GT54		46		89.13		100		94.25		100		100		100
GT55		77		100		100		100		100		100		100
GT56		526		97.53		100		98.75		99.62		100		99.81
GT57		208		100		100		100		99.52		100		99.76
GT58		130		100		100		100		100		100		100
GT59		104		100		100		100		100		100		100
GT60		119		92.44		100		96.07		99.16		100		99.58
GT61		194		94.85		100		97.35		85.05		100		91.92
GT62		237		98.73		100		99.36		99.16		100		99.58
GT63		14		100		100		100		100		100		100
GT64		51		74.51		100		85.39		98.04		100		99.01
GT65		34		100		100		100		97.06		100		98.51
GT66		719		96.24		100		98.09		99.86		100		99.93
GT67		74		98.65		99.32		98.99		100		100		100
GT68		42		100		100		100		100		100		100
GT69		83		95.18		100		97.53		100		100		100
GT70		70		95.71		100		97.81		100		100		100
GT71		497		94.77		100		97.31		100		100		100
GT72		29		89.66		100		94.55		89.66		100		94.55
GT73		303		97.69		100		98.83		100		100		100
GT74		7		42.86		100		60		100		100		100
GT75		100		96		100		97.96		95		100		97.44
GT76		173		68.21		100		81.1		98.84		100		99.42
GT77		137		86.13		100		92.55		99.27		100		99.63
GT78		4		100		100		100		100		100		100
GT79		9		100		100		100		100		100		100
GT80		31		58.06		100		73.47		100		100		100
GT81		769		97.92		93.76		95.79		100		100		100
GT82		118		94.92		100		97.39		96.61		100		98.28
GT83		3569		96.25		99.96		98.07		98.85		100		99.42
GT84		23		73.91		89.13		80.81		73.91		89.13		80.81
GT85		240		100		99.58		99.79		99.58		100		99.79
GT87		964		96.27		99.84		98.02		99.69		100		99.84
GT88		42		92.86		100		96.3		100		100		100
GT89		282		99.65		100		99.82		100		100		100
GT90		240		98.75		100		99.37		100		100		100
GT91		117		99.15		100		99.57		100		100		100
GT92		137		74.45		100		85.36		100		100		100
GT94		107		91.59		100		95.61		100		100		100
GT95		44		100		100		100		100		100		100
GT96		55		100		100		100		100		100		100
GT97		2		0		100		0		0		100		0
GT98		71		92.96		100		96.35		100		100		100
GT99		6		50		100		66.67		100		100		100
GT99+GT102+GT103		10		100		100		100		100		100		100
GT100		57		33.33		100		50		0		100		0
GT101		48		87.5		100		93.33		100		98.96		99.48
GT102		29		100		100		100		100		100		100
GT102+GT103		10		100		100		100		100		100		100
GT103		2		0		100		0		100		100		100
GT104		705		100		99.86		99.93		100		100		100
GT105		18		77.78		94.44		85.3		88.89		100		94.12
PL1		1878		97.92		100		98.95		99.89		99.97		99.93
PL1+PL9		15		100		100		100		100		100		100
PL2		120		100		100		100		99.17		100		99.58
PL3		574		87.8		99.83		93.43		100		99.65		99.83
PL4		196		95.41		100		97.65		99.49		100		99.74
PL5		304		92.76		100		96.25		100		100		100
PL5+PL7		2		50		100		66.67		100		100		100
PL6		258		94.57		99.81		97.12		100		100		100
PL6+PL7		4		87.5		100		93.33		87.5		100		93.33
PL7		630		97.94		100		98.96		98.89		100		99.44
PL8		772		95.21		99.94		97.51		99.22		100		99.61
PL9		705		94.18		99.83		96.93		98.01		99.65		98.82
PL10		224		99.11		100		99.55		99.55		100		99.78
PL11		435		99.77		99.54		99.66		99.54		99.89		99.71
PL12		360		85		100		91.89		98.89		100		99.44
PL13		18		88.89		100		94.12		100		100		100
PL14		177		62.71		97.46		76.32		100		100		100
PL15		82		89.02		100		94.19		100		100		100
PL16		58		100		100		100		96.55		100		98.25
PL17		253		88.93		100		94.14		96.05		100		97.98
PL18		16		93.75		100		96.77		100		100		100
PL20		27		70.37		100		82.61		92.59		100		96.15
PL21		15		46.67		100		63.64		100		100		100
PL22		284		95.07		100		97.47		94.72		100		97.29
PL23		143		98.6		100		99.3		99.3		100		99.65
PL24		28		100		98.21		99.1		100		100		100
PL25		25		100		100		100		100		100		100
PL26		204		99.51		99.75		99.63		99.51		100		99.75
PL27		29		100		100		100		100		100		100
PL28		15		100		100		100		100		100		100
All - Weighted average		504082		93.51		99.85		96.57		91.8		99.79		95.63
Dual - Weighted average		5527	0	82.4007	0	99.6719	0	88.7712	0	78.5553	0	99.6915	0	86.1484

## Sheet: Subfamily performance
CAZy family domains in protein		# in CAZy		CUPP Subfam Prediction						dbCAN Subfam Prediction
				Sensi		Preci		F-score		Sensi		Preci		F-score
AA1_1		397		99.75		100		99.87		96.73		100		98.34
AA1_2		176		99.43		99.72		99.57		100		100		100
AA1_3		132		100		100		100		100		100		100
AA3_1		94		74.47		88.3		80.8		67.02		100		80.25
AA3_2		346		93.06		97.11		95.04		83.82		100		91.19
AA3_3		56		100		100		100		100		100		100
AA3_4		17		100		100		100		100		100		100
AA5_1		65		95.38		97.69		96.52		78.46		100		87.93
AA5_2		109		100		100		100		100		100		100
GH5_1		306		100		100		100		100		100		100
GH5_1+GH5_8		2		50		100		66.67		100		100		100
GH5_2		654		100		100		100		99.69		99.92		99.81
GH5_4		430		100		100		100		99.77		99.53		99.65
GH5_4+GH5_8		1		50		100		66.67		50		100		66.67
GH5_5		440		99.77		100		99.89		99.77		100		99.89
GH5_7		330		96.67		99.55		98.08		98.48		100		99.24
GH5_8		247		100		100		100		88.66		99.39		93.72
GH5_9		245		99.59		99.8		99.69		100		100		100
GH5_10		28		100		100		100		100		100		100
GH5_11		32		100		100		100		93.75		100		96.77
GH5_12		150		100		100		100		100		100		100
GH5_13		270		100		100		100		100		100		100
GH5_14		26		100		100		100		100		100		100
GH5_15		25		96		100		97.96		96		100		97.96
GH5_16		27		100		100		100		100		100		100
GH5_17		6		0		50		0		100		100		100
GH5_18		123		100		100		100		100		100		100
GH5_19		80		76.25		100		86.52		100		100		100
GH5_20		26		80.77		92.31		86.15		100		100		100
GH5_21		19		100		100		100		100		92.11		95.89
GH5_21+GH43_10		3		83.33		100		90.91		100		100		100
GH5_22		50		100		100		100		100		100		100
GH5_23		13		100		100		100		100		100		100
GH5_24		13		100		100		100		100		100		100
GH5_25		87		95.4		98.66		97		100		100		100
GH5_26		35		100		100		100		100		100		100
GH5_27		12		66.67		95.83		78.63		100		100		100
GH5_28		23		100		100		100		100		100		100
GH5_29		19		100		100		100		100		100		100
GH5_30		5		100		100		100		100		100		100
GH5_31		6		83.33		100		90.91		100		100		100
GH5_32		6		0		91.67		0		100		100		100
GH5_33		11		100		100		100		100		100		100
GH5_34		5		100		100		100		100		100		100
GH5_34+GH43_10		1		100		100		100		100		100		100
GH5_35		11		100		100		100		63.64		100		77.78
GH5_36		47		100		100		100		100		100		100
GH5_37		31		100		100		100		100		100		100
GH5_38		20		100		100		100		100		100		100
GH5_39		22		90.91		88.64		89.76		100		100		100
GH5_40		38		100		100		100		100		100		100
GH5_41		111		98.2		99.55		98.87		100		100		100
GH5_42		48		100		100		100		100		100		100
GH5_43		37		100		100		100		100		100		100
GH5_44		80		100		100		100		100		100		100
GH5_45		19		100		100		100		100		100		100
GH5_46		113		100		100		100		100		100		100
GH5_47		15		100		100		100		26.67		60		36.92
GH5_48		108		100		100		100		100		100		100
GH5_49		67		97.01		99.25		98.12		100		100		100
GH5_50		22		100		100		100		100		100		100
GH5_51		65		100		100		100		100		100		100
GH5_52		7		100		50		66.67		100		100		100
GH5_53		19		100		100		100		100		100		100
GH5_54		4		0		50		0		0		62.5		0
GH5_55		10		100		100		100		0		100		0
GH5_56		14		0		100		0		0		50		0
GH13_1		166		100		100		100		100		100		100
GH13_2		200		99.5		100		99.75		99.5		100		99.75
GH13_3		1384		99.93		100		99.96		100		100		100
GH13_3+GH13_9		1		50		100		66.67		100		100		100
GH13_4		298		99.66		100		99.83		100		100		100
GH13_5		988		99.9		100		99.95		99.9		100		99.95
GH13_5+GH13_13		1		50		66.67		57.14		100		100		100
GH13_6		200		99		100		99.5		98.5		100		99.24
GH13_6+GH13_19		1		50		100		66.67		100		100		100
GH13_7		126		100		100		100		100		100		100
GH13_8		393		100		100		100		100		100		100
GH13_9		3480		99.94		99.99		99.96		100		100		100
GH13_10		1531		99.8		100		99.9		99.87		100		99.93
GH13_10+GH13_11		2		50		100		66.67		100		100		100
GH13_11		3524		100		100		100		100		100		100
GH13_12		147		100		50		66.67		41.5		100		58.65
GH13_12+GH13_28		1		50		66.67		57.14		0		66.67		0
GH13_12+GH13_41		49		100		100		100		0		92.52		0
GH13_13		506		100		59.09		74.29		100		100		100
GH13_13+GH13_32		2		50		66.67		57.14		50		66.67		57.14
GH13_13+GH13_37		17		50		100		66.67		100		100		100
GH13_14		857		96.5		49.82		65.72		8.98		55.93		15.48
GH13_14+GH13_32		44		48.86		66.67		56.39		26.14		58.71		36.17
GH13_14+GH13_41		11		50		66.67		57.14		0		65.15		0
GH13_15		292		100		33.33		50		100		100		100
GH13_16		1565		99.87		99.97		99.92		99.94		100		99.97
GH13_17		78		98.72		96.79		97.75		94.87		97.44		96.14
GH13_18		901		99.78		100		99.89		99.89		100		99.94
GH13_19		683		100		100		100		100		100		100
GH13_20		992		98.89		99.6		99.24		99.8		100		99.9
GH13_21		632		99.53		99.84		99.68		98.89		99.68		99.29
GH13_22		49		100		100		100		100		100		100
GH13_23		789		99.62		99.81		99.71		99.37		99.68		99.52
GH13_24		102		100		33.33		50		100		100		100
GH13_25		129		100		100		100		98.45		100		99.22
GH13_26		1527		100		100		100		100		100		100
GH13_27		185		100		100		100		100		100		100
GH13_28		180		100		100		100		97.22		98.61		97.91
GH13_29		1486		99.73		99.96		99.84		99.66		99.97		99.81
GH13_30		974		99.9		100		99.95		99.9		100		99.95
GH13_31		2300		93.78		52.89		67.64		98.7		99.48		99.09
GH13_32		326		100		87.32		93.23		33.74		66.87		44.85
GH13_33		202		100		100		100		100		100		100
GH13_34		26		96.15		98.08		97.11		100		100		100
GH13_35		10		100		50		66.67		100		100		100
GH13_36		196		93.88		97.19		95.51		99.49		100		99.74
GH13_37		103		100		100		100		100		100		100
GH13_38		307		100		100		100		100		100		100
GH13_39		252		99.6		99.8		99.7		0.79		50.2		1.56
GH13_40		241		98.34		98.34		98.34		100		100		100
GH13_41		16		87.5		50		63.64		0		90.62		0
GH13_42		55		100		100		100		50.91		100		67.47
GH30_1		242		100		100		100		100		100		100
GH30_2		120		100		100		100		100		100		100
GH30_3		381		99.21		99.61		99.41		3.67		100		7.09
GH30_4		75		100		100		100		100		100		100
GH30_5		115		100		100		100		100		100		100
GH30_5+GH43_20		2		100		100		100		100		100		100
GH30_5+GH43_22+GH43_24		1		66.67		75		70.59		100		100		100
GH30_5+GH43_24		4		100		100		100		100		100		100
GH30_6		5		100		100		100		100		100		100
GH30_7		37		100		100		100		100		100		100
GH30_8		217		99.54		100		99.77		98.62		100		99.3
GH30_9		25		100		100		100		0		100		0
GH43_1		266		100		100		100		100		100		100
GH43_2		52		98.08		99.04		98.56		100		100		100
GH43_3		148		99.32		99.66		99.49		99.32		100		99.66
GH43_3+GH43_31		1		50		100		66.67		100		100		100
GH43_3+GH43_34		1		50		100		66.67		50		100		66.67
GH43_4		350		100		100		100		99.71		99.71		99.71
GH43_5		307		99.35		99.51		99.43		100		99.19		99.59
GH43_6		35		100		100		100		100		100		100
GH43_7		15		100		100		100		100		100		100
GH43_8		40		100		100		100		100		100		100
GH43_9		162		100		100		100		100		100		100
GH43_9+GH43_19		5		50		100		66.67		100		100		100
GH43_9+GH43_19+GH43_34		1		33.33		100		50		66.67		100		80
GH43_10		469		99.57		95.63		97.56		99.15		99.79		99.47
GH43_10+GH43_16		9		100		100		100		50		100		66.67
GH43_11		755		99.87		100		99.93		99.87		100		99.93
GH43_12		502		99.8		99.9		99.85		95.22		97.61		96.4
GH43_13		14		100		100		100		100		100		100
GH43_14		31		96.77		98.39		97.57		100		100		100
GH43_15		12		100		100		100		100		100		100
GH43_16		213		99.06		55.63		71.25		0		99.53		0
GH43_17		81		100		100		100		100		100		100
GH43_17+GH43_19		1		50		100		66.67		100		100		100
GH43_17+GH43_26		1		50		66.67		57.14		100		100		100
GH43_18		102		93.14		79.25		85.63		99.02		100		99.51
GH43_18+GH43_34		7		42.86		95.24		59.11		50		100		66.67
GH43_19		42		92.86		73.81		82.24		100		100		100
GH43_19+GH43_24		2		50		100		66.67		100		100		100
GH43_19+GH43_29		2		50		83.33		62.5		100		100		100
GH43_19+GH43_29+GH43_34		1		33.33		100		50		66.67		100		80
GH43_19+GH43_34		33		63.64		100		77.78		50		100		66.67
GH43_20		30		100		100		100		100		100		100
GH43_21		23		78.26		89.13		83.34		100		100		100
GH43_22		140		99.29		77.14		86.82		97.86		98.57		98.21
GH43_22+GH43_26		1		50		66.67		57.14		100		100		100
GH43_22+GH43_26+GH43_34		2		33.33		87.5		48.28		66.67		100		80
GH43_22+GH43_27		1		50		100		66.67		100		100		100
GH43_22+GH43_29		1		0		50		0		100		66.67		80
GH43_22+GH43_34		44		61.36		100		76.06		50		100		66.67
GH43_23		58		100		100		100		100		100		100
GH43_23+GH43_26		7		100		100		100		100		100		100
GH43_23+GH43_34		4		50		100		66.67		50		100		66.67
GH43_24		313		98.08		100		99.03		100		99.52		99.76
GH43_25		1		0		50		0		100		100		100
GH43_26		891		98.2		68.01		80.37		99.21		98.73		98.97
GH43_26+GH43_34		1		50		100		66.67		50		100		66.67
GH43_27		48		97.92		98.61		98.26		100		100		100
GH43_28		121		96.69		99.17		97.92		100		100		100
GH43_29		289		99.31		99.65		99.48		98.62		99.83		99.22
GH43_30		130		90		99.1		94.33		100		100		100
GH43_31		61		90.16		95.9		92.94		100		100		100
GH43_32		66		89.39		100		94.4		74.24		100		85.22
GH43_33		36		86.11		98.61		91.94		100		100		100
GH43_34		210		94.29		98.57		96.38		0		99.76		0
GH43_35		57		100		100		100		100		100		100
GH43_36		69		100		92.75		96.24		100		92.03		95.85
GH43_37		20		95		100		97.44		100		100		100
PL1_1		201		100		100		100		100		100		100
PL1_2		371		99.19		99.73		99.46		100		100		100
PL1_3		71		98.59		99.3		98.94		100		100		100
PL1_4		134		99.25		100		99.63		98.51		100		99.25
PL1_5		143		99.3		73.66		84.58		98.6		99.3		98.95
PL1_5+PL1_11		5		50		100		66.67		60		100		75
PL1_5+PL9_1		8		100		79.17		88.37		50		100		66.67
PL1_6		315		99.68		99.84		99.76		100		100		100
PL1_7		44		95.45		50		65.62		100		100		100
PL1_8		146		100		100		100		100		100		100
PL1_9		6		100		50		66.67		100		100		100
PL1_10		11		100		100		100		100		100		100
PL1_11		10		100		100		100		100		100		100
PL1_12		22		100		100		100		100		100		100
PL1_13		27		100		100		100		0		100		0
PL2_1		54		100		100		100		100		100		100
PL2_2		59		100		100		100		98.31		100		99.15
PL3_1		259		100		100		100		94.98		100		97.43
PL3_2		126		96.83		75		84.53		61.11		100		75.86
PL3_3		62		0		100		0		100		100		100
PL3_4		72		100		50		66.67		9.72		97.22		17.68
PL3_5		33		0		41.92		0		100		100		100
PL4_1		90		100		100		100		100		100		100
PL4_2		23		100		100		100		100		100		100
PL4_3		19		100		100		100		94.74		100		97.3
PL4_4		41		100		100		100		100		100		100
PL4_5		5		0		100		0		100		100		100
PL5_1		202		100		100		100		100		100		100
PL6_1		168		98.81		100		99.4		79.76		100		88.74
PL6_2		38		100		100		100		100		100		100
PL6_2+PL7_3		4		100		100		100		100		100		100
PL6_3		20		80		100		88.89		100		100		100
PL6_3+PL7_5		2		100		100		100		100		100		100
PL7_1		215		99.53		100		99.77		99.53		100		99.77
PL7_2		38		100		100		100		100		100		100
PL7_3		42		97.62		100		98.8		97.62		98.81		98.21
PL7_4		44		100		100		100		100		100		100
PL7_5		158		100		100		100		92.41		100		96.05
PL8_1		224		99.55		99.78		99.67		99.55		100		99.78
PL8_2		116		96.55		100		98.25		100		100		100
PL8_3		30		70		88.33		78.11		96.67		100		98.31
PL8_4		1		0		100		0		0		100		0
PL9_1		347		100		100		100		0		100		0
PL9_2		213		100		100		100		100		100		100
PL9_3		43		100		100		100		100		100		100
PL9_4		23		43.48		93.48		59.35		95.65		100		97.78
PL10_1		179		100		100		100		0.56		100		1.11
PL10_2		35		100		100		100		100		100		100
PL10_3		9		100		100		100		100		100		100
PL11_1		422		100		99.64		99.82		34.6		100		51.41
PL11_2		10		100		50		66.67		100		95		97.44
PL12_1		130		83.08		99.62		90.6		99.23		100		99.61
PL12_2		26		92.31		100		96		100		100		100
PL12_3		65		96.92		100		98.44		100		100		100
PL14_1		29		100		100		100		100		100		100
PL14_2		34		0		94.12		0		100		100		100
PL14_3		41		21.95		70.73		33.5		85.37		96.34		90.52
PL14_4		5		100		100		100		100		100		100
PL14_5		1		0		50		0		100		100		100
PL15_1		29		100		100		100		100		100		100
PL15_2		9		100		100		100		100		100		100
PL17_1		40		100		100		100		100		100		100
PL17_2		170		100		100		100		80		100		88.89
PL21_1		7		0		100		0		100		100		100
PL22_1		217		100		100		100		0.46		100		0.92
PL22_2		37		100		100		100		100		100		100
All - Weighted average		47871		98.3		94.02		96.11		91.76		98.48		95
Dual - Weighted average		287	0	67.9436	0	91.7546	0	76.4867	0	47.097	0	90.5925	0	55.3349

## Sheet: EC Function performance
CAZy family domains in protein		# in CAZy		CUPP EC Prediction - occur						CUPP EC Prediction - equal
				Sensi		Preci		F-score		Sensi		Preci		F-score
AA1:1.10.3.*		1		0		100		0		0		100		0
AA1:1.10.3.2		71		97.18		100		98.57		97.18		100		98.57
AA2:1.11.1.*		1		0		50		0		100		25		40
AA2:1.11.1.13		12		100		100		100		100		25		40
AA2:1.11.1.14		6		0		50		0		100		25		40
AA2:1.11.1.16		9		0		50		0		100		25		40
AA3:1.1.3.4		4		100		100		100		100		100		100
AA3:1.1.3.7		2		0		100		0		0		100		0
AA3:1.1.3.10		5		100		100		100		100		100		100
AA3:1.1.3.13		8		100		100		100		100		100		100
AA3:1.1.99.18+AA8:1.1.99.18		14		50		100		66.67		50		100		66.67
AA4:1.1.3.38		1		100		100		100		100		100		100
AA5:1.1.3.9		5		100		100		100		100		50		66.67
AA5:1.1.3.13		2		0		50		0		100		50		66.67
AA5:1.2.3.15		2		50		100		66.67		50		100		66.67
AA6:1.6.5.6		4		100		100		100		100		100		100
AA7:1.1.3.*		4		100		100		100		100		100		100
AA8:1.*.*.*+AA12:1.*.*.*		1		0		100		0		0		100		0
AA9:1.*.*.*		26		96.15		100		98.04		96.15		100		98.04
AA10:1.*.*.*		20		80		95		86.86		80		95		86.86
AA10:3.2.1.78+GH5:3.2.1.78		1		100		66.67		80		100		66.67		80
AA11:1.*.*.*		1		100		100		100		100		100		100
AA13:1.*.*.*		3		100		100		100		100		100		100
AA14:1.*.*.*		2		100		100		100		100		100		100
AA15:1.*.*.*		2		0		100		0		0		100		0
CE1:2.3.1.20+CE1:2.3.1.122+CE1:3.1.1.*		1		33.33		100		50		33.33		100		50
CE1:2.3.1.122		2		100		100		100		100		100		100
CE1:3.1.1.*		3		0		66.67		0		66.67		66.67		66.67
CE1:3.1.1.72		9		100		100		100		100		50		66.67
CE1:3.1.1.72+CE1:3.1.1.73		1		0		100		0		0		100		0
CE1:3.1.1.72+CE6:3.1.1.72		1		50		100		66.67		50		100		66.67
CE1:3.1.1.72+GH11:3.2.1.8		1		100		100		100		100		100		100
CE1:3.1.1.73		9		77.78		100		87.5		77.78		100		87.5
CE1:3.1.1.73+GH10:3.2.1.8		3		83.33		88.89		86.02		83.33		66.67		74.07
CE2:3.1.1.72		5		100		100		100		100		100		100
CE2:3.1.1.72+GH5:3.2.1.4		1		50		100		66.67		50		100		66.67
CE3:3.1.1.72		3		0		100		0		0		100		0
CE3:3.1.1.72+GH11:3.2.1.8		1		0		100		0		0		100		0
CE4:3.1.1.72		5		20		90		32.73		20		90		32.73
CE4:3.1.1.72+GH11:3.2.1.8		4		75		100		85.71		75		100		85.71
CE4:3.5.1.*		18		55.56		100		71.43		55.56		100		71.43
CE4:3.5.1.*+GT4:2.4.1.*		1		50		100		66.67		50		100		66.67
CE4:3.5.1.41		15		60		100		75		60		100		75
CE4:3.5.1.*+GH153:3.2.1.*		1		100		100		100		100		100		100
CE5:3.1.1.72		4		100		100		100		100		100		100
CE5:3.1.1.74		12		83.33		100		90.91		83.33		100		90.91
CE6:3.1.1.72		5		60		100		75		60		100		75
CE7:3.1.1.41+CE7:3.1.1.72		2		100		100		100		100		100		100
CE7:3.1.1.72		4		100		100		100		100		100		100
CE8:3.1.1.11		39		97.44		100		98.7		97.44		100		98.7
CE9:3.5.1.25		6		100		100		100		100		100		100
CE9:3.5.1.80		1		100		100		100		100		100		100
CE11:3.5.1.*		4		75		100		85.71		75		100		85.71
CE12:3.1.1.*		7		85.71		92.86		89.14		85.71		92.86		89.14
CE12:3.1.1.72		2		100		100		100		100		100		100
CE13:3.1.1.*		2		100		100		100		100		100		100
CE14:3.5.1.*		6		100		100		100		100		100		100
CE14:3.5.1.89		2		100		100		100		100		100		100
CE15:3.1.1.*		6		100		100		100		100		100		100
CE16:3.1.1.6		2		100		100		100		100		100		100
GH1:3.2.1.*		21		47.62		60.32		53.22		61.9		57.14		59.43
GH1:3.2.1.*+GH1:3.2.1.21		1		0		100		0		0		100		0
GH1:3.2.1.*+GH1:3.2.1.21+GH1:3.2.1.23		2		100		100		100		100		75		85.71
GH1:3.2.1.*+GH1:3.2.1.21+GH1:3.2.1.23+GH1:3.2.1.38		1		0		100		0		0		100		0
GH1:3.2.1.21		178		46.07		70.18		55.62		70.22		57.93		63.48
GH1:3.2.1.21+GH1:3.2.1.23		3		66.67		88.89		76.19		66.67		83.33		74.07
GH1:3.2.1.21+GH1:3.2.1.23+GH1:3.2.1.74		1		0		100		0		0		100		0
GH1:3.2.1.21+GH1:3.2.1.25		2		0		66.67		0		100		14.29		25
GH1:3.2.1.21+GH1:3.2.1.25+GH1:3.2.1.74		2		0		75		0		100		21.43		35.29
GH1:3.2.1.21+GH1:3.2.1.37		1		50		66.67		57.14		100		66.67		80
GH1:3.2.1.21+GH1:3.2.1.37+GH1:3.2.1.38		1		0		75		0		100		50		66.67
GH1:3.2.1.21+GH1:3.2.1.38		3		33.33		72.22		45.61		66.67		54.76		60.13
GH1:3.2.1.21+GH1:3.2.1.38+GH1:3.2.1.161		1		0		75		0		100		21.43		35.29
GH1:3.2.1.21+GH1:3.2.1.62		1		50		66.67		57.14		100		50		66.67
GH1:3.2.1.21+GH1:3.2.1.74		1		0		66.67		0		100		14.29		25
GH1:3.2.1.21+GH1:3.2.1.86		2		100		100		100		100		66.67		80
GH1:3.2.1.21+GH1:3.2.1.161		1		0		66.67		0		100		14.29		25
GH1:3.2.1.21+GH1:3.2.1.175		1		0		66.67		0		100		14.29		25
GH1:3.2.1.21+GH1:3.2.1.182		3		0		66.67		0		100		14.29		25
GH1:3.2.1.23		4		75		66.67		70.59		75		62.5		68.18
GH1:3.2.1.23+GH1:3.2.1.25		1		50		50		50		100		50		66.67
GH1:3.2.1.25		3		0		33.33		0		100		19.05		32
GH1:3.2.1.31		1		100		100		100		100		100		100
GH1:3.2.1.62+GH1:3.2.1.108		4		100		100		100		100		50		66.67
GH1:3.2.1.85		9		100		100		100		100		100		100
GH1:3.2.1.85+GH1:3.2.1.86		3		100		88.89		94.12		100		55.56		71.43
GH1:3.2.1.86		33		100		48.48		65.31		100		32.58		49.14
GH1:3.2.1.105		2		0		50		0		100		7.14		13.33
GH1:3.2.1.117		1		0		50		0		100		7.14		13.33
GH1:3.2.1.118		4		0		50		0		100		7.14		13.33
GH1:3.2.1.119		1		0		50		0		100		7.14		13.33
GH1:3.2.1.125		1		0		50		0		100		7.14		13.33
GH1:3.2.1.147		19		73.68		96.05		83.39		73.68		86.78		79.7
GH1:3.2.1.149		1		0		50		0		100		7.14		13.33
GH1:3.2.1.161		1		0		50		0		100		7.14		13.33
GH2:3.2.1.23		86		97.67		100		98.82		97.67		100		98.82
GH2:3.2.1.25		20		55		100		70.97		55		100		70.97
GH2:3.2.1.31		23		100		100		100		100		100		100
GH2:3.2.1.31+GH137:3.2.1.185		1		100		100		100		100		100		100
GH2:3.2.1.55		1		0		100		0		0		100		0
GH2:3.2.1.152		3		100		100		100		100		100		100
GH2:3.2.1.165		5		100		100		100		100		100		100
GH3:2.4.1.*		1		100		33.33		50		100		33.33		50
GH3:2.4.1.*+GH3:3.2.1.21+GH3:3.2.1.52		1		100		100		100		100		100		100
GH3:3.2.1.*		21		80.95		69.05		74.53		90.48		46.19		61.16
GH3:3.2.1.*+GH3:3.2.1.21		3		100		88.89		94.12		100		88.89		94.12
GH3:3.2.1.*+GH3:3.2.1.21+GH3:3.2.1.58		1		100		100		100		100		100		100
GH3:3.2.1.21		167		86.83		55.94		68.04		90.42		49.53		64
GH3:3.2.1.21+GH3:3.2.1.37		7		100		88.1		93.67		100		70.95		83.01
GH3:3.2.1.21+GH3:3.2.1.58		4		87.5		83.33		85.37		100		76.67		86.79
GH3:3.2.1.21+GH3:3.2.1.74		4		37.5		75		50		100		68.33		81.19
GH3:3.2.1.21+GH3:3.2.1.126		1		0		100		0		0		100		0
GH3:3.2.1.37		48		77.08		77.78		77.43		93.75		75		83.33
GH3:3.2.1.37+GH3:3.2.1.55		8		87.5		87.5		87.5		100		87.5		93.33
GH3:3.2.1.45		1		100		25		40		100		25		40
GH3:3.2.1.52		18		94.44		100		97.14		94.44		100		97.14
GH3:3.2.1.55		2		100		50		66.67		100		50		66.67
GH3:3.2.1.58		1		0		33.33		0		100		20		33.33
GH3:3.2.1.74		2		50		50		50		100		41.67		58.82
GH3:3.2.1.120		1		100		50		66.67		100		50		66.67
GH4:3.2.1.*		1		100		50		66.67		100		50		66.67
GH4:3.2.1.20		3		100		50		66.67		100		50		66.67
GH4:3.2.1.22		9		100		100		100		100		100		100
GH4:3.2.1.67		1		100		100		100		100		100		100
GH4:3.2.1.86		5		100		100		100		100		100		100
GH4:3.2.1.122		6		100		100		100		100		100		100
GH4:3.2.1.139		2		100		50		66.67		100		50		66.67
GH5:2.4.1.*+GH5:3.2.1.78		1		100		100		100		100		100		100
GH5:3.2.1.*		42		61.9		69.25		65.37		88.1		53.77		66.78
GH5:3.2.1.4		291		80.76		78.24		79.48		87.29		68.83		76.96
GH5:3.2.1.4+GH5:3.2.1.8		1		0		66.67		0		100		33.33		50
GH5:3.2.1.4+GH5:3.2.1.8+GH5:3.2.1.73		2		0		100		0		0		100		0
GH5:3.2.1.4+GH5:3.2.1.8+GH5:3.2.1.73+GH5:3.2.1.78+GH26:3.2.1.73+GH26:3.2.1.78		1		33.33		85.71		48		100		75		85.71
GH5:3.2.1.4+GH5:3.2.1.8+GH5:3.2.1.73+GH26:3.2.1.73		1		100		100		100		100		100		100
GH5:3.2.1.4+GH5:3.2.1.73		3		66.67		88.89		76.19		100		88.89		94.12
GH5:3.2.1.4+GH5:3.2.1.78		1		100		100		100		100		100		100
GH5:3.2.1.4+GH5:3.2.1.78+GH9:3.2.1.4		1		100		100		100		100		75		85.71
GH5:3.2.1.4+GH5:3.2.1.78+GH44:3.2.1.4		2		100		75		85.71		100		75		85.71
GH5:3.2.1.4+GH5:3.2.1.91+GH6:3.2.1.4+GH6:3.2.1.91		1		100		100		100		100		100		100
GH5:3.2.1.4+GH5:3.2.1.132		1		100		66.67		80		100		66.67		80
GH5:3.2.1.8		4		100		100		100		100		100		100
GH5:3.2.1.21		2		50		50		50		100		41.67		58.82
GH5:3.2.1.21+GH5:3.2.1.58		2		100		100		100		100		66.67		80
GH5:3.2.1.25		2		50		75		60		50		75		60
GH5:3.2.1.45		3		33.33		100		50		33.33		77.78		46.67
GH5:3.2.1.58		16		100		53.12		69.39		100		38.54		55.64
GH5:3.2.1.73		2		50		37.5		42.86		100		29.17		45.16
GH5:3.2.1.73+GH5:3.2.1.78		1		0		100		0		0		100		0
GH5:3.2.1.73+GH5:3.2.1.78+GH26:3.2.1.73+GH26:3.2.1.78		1		50		80		61.54		100		50		66.67
GH5:3.2.1.73+GH5:3.2.1.151+GH26:3.2.1.73		1		33.33		75		46.15		33.33		75		46.15
GH5:3.2.1.74		4		100		56.25		72		100		56.25		72
GH5:3.2.1.75		11		72.73		93.94		81.98		81.82		93.94		87.46
GH5:3.2.1.78		93		91.4		86.02		88.63		91.4		84.95		88.05
GH5:3.2.1.91		1		0		50		0		100		33.33		50
GH5:3.2.1.104		1		0		50		0		100		33.33		50
GH5:3.2.1.123		6		66.67		100		80		66.67		100		80
GH5:3.2.1.132		1		0		50		0		100		50		66.67
GH5:3.2.1.149		1		100		100		100		100		100		100
GH5:3.2.1.151		5		60		60		60		80		56.67		66.34
GH5:3.2.1.164		2		100		100		100		100		100		100
GH6:3.2.1.4		17		88.24		91.18		89.68		88.24		91.18		89.68
GH6:3.2.1.4+GH6:3.2.1.91		3		100		100		100		100		100		100
GH6:3.2.1.4+GH12:3.2.1.4		2		100		66.67		80		100		66.67		80
GH6:3.2.1.91		38		94.74		52.63		67.67		94.74		52.63		67.67
GH7:3.2.1.4		25		28		54.67		37.03		96		49		64.88
GH7:3.2.1.4+GH7:3.2.1.73		1		0		50		0		100		50		66.67
GH7:3.2.1.132+GH7:3.2.1.176		3		100		100		100		100		50		66.67
GH7:3.2.1.176		50		100		50		66.67		100		25		40
GH8:3.2.1.4		31		80.65		91.94		85.92		83.87		91.4		87.47
GH8:3.2.1.4+GH8:3.2.1.73+GH8:3.2.1.132		1		100		100		100		100		100		100
GH8:3.2.1.4+GH8:3.2.1.132		2		100		66.67		80		100		66.67		80
GH8:3.2.1.8		8		87.5		100		93.33		87.5		41.67		56.45
GH8:3.2.1.73		1		100		33.33		50		100		33.33		50
GH8:3.2.1.73+GH8:3.2.1.132		2		100		66.67		80		100		66.67		80
GH8:3.2.1.132		17		100		33.33		50		100		33.33		50
GH8:3.2.1.156		4		25		62.5		35.71		100		50		66.67
GH9:3.2.1.4		134		90.3		83.58		86.81		90.3		65.8		76.12
GH9:3.2.1.4+GH9:3.2.1.73		1		100		100		100		100		100		100
GH9:3.2.1.4+GH9:3.2.1.91		1		100		100		100		100		100		100
GH9:3.2.1.4+GH44:3.2.1.4		1		100		50		66.67		100		50		66.67
GH9:3.2.1.4+GH48:3.2.1.4		1		100		50		66.67		100		40		57.14
GH9:3.2.1.4+GH48:3.2.1.4+GH48:3.2.1.176		1		100		75		85.71		100		60		75
GH9:3.2.1.6		1		0		50		0		100		33.33		50
GH9:3.2.1.21		1		0		33.33		0		0		33.33		0
GH9:3.2.1.73		2		0		50		0		100		50		66.67
GH9:3.2.1.73+GH16:3.2.1.73		1		50		50		50		100		33.33		50
GH9:3.2.1.74		1		100		50		66.67		100		50		66.67
GH9:3.2.1.91		2		100		50		66.67		100		50		66.67
GH9:3.2.1.151		1		100		50		66.67		100		50		66.67
GH9:3.2.1.151+GH44:3.2.1.151		1		100		50		66.67		100		50		66.67
GH9:3.2.1.165		1		100		50		66.67		100		50		66.67
GH10:2.4.2.*		1		0		50		0		100		50		66.67
GH10:3.2.1.*		11		36.36		60.91		45.54		90.91		60.91		72.95
GH10:3.2.1.8		303		90.1		99.17		94.42		90.1		81.63		85.65
GH10:3.2.1.8+GH11:3.2.1.8		1		50		100		66.67		50		100		66.67
GH10:3.2.1.8+GH43:3.2.1.8		1		100		66.67		80		100		40		57.14
GH10:3.2.1.8+GH43:3.2.1.8+GH43:3.2.1.55		3		100		100		100		100		73.33		84.62
GH10:3.2.1.8+GH62:3.2.1.55		1		100		100		100		100		100		100
GH11:3.2.1.8		230		77.83		89.93		83.44		77.83		89.93		83.44
GH11:3.2.1.8+GH11:3.2.1.32		1		100		100		100		100		100		100
GH11:3.2.1.8+GH16:3.2.1.73		1		100		50		66.67		100		40		57.14
GH12:2.4.1.207		1		0		50		0		100		50		66.67
GH12:3.2.1.4		45		57.78		82.22		67.87		88.89		77.04		82.54
GH12:3.2.1.4+GH12:3.2.1.151		2		50		83.33		62.5		100		83.33		90.91
GH12:3.2.1.73		4		50		100		66.67		50		66.67		57.14
GH12:3.2.1.151		11		72.73		100		84.21		72.73		63.64		67.88
GH13:2.4.1.*		8		62.5		65.62		64.02		87.5		61.46		72.2
GH13:2.4.1.4		7		100		100		100		100		100		100
GH13:2.4.1.*+GT5:2.4.1.*+GT5:2.4.1.183		1		33.33		100		50		33.33		100		50
GH13:2.4.1.7		15		93.33		100		96.55		93.33		73.33		82.13
GH13:2.4.1.*+GH13:2.4.1.25		1		100		100		100		100		100		100
GH13:2.4.1.*+GH13:3.2.1.1		1		100		40		57.14		100		40		57.14
GH13:2.4.1.18		65		96.92		100		98.44		96.92		100		98.44
GH13:2.4.1.19		45		100		32.22		48.74		100		32.22		48.74
GH13:2.4.1.19+GH13:3.2.1.1		1		100		50		66.67		100		50		66.67
GH13:2.4.1.25		5		100		90		94.74		100		60		75
GH13:2.4.1.25+GH13:3.2.1.33		1		100		50		66.67		100		50		66.67
GH13:2.4.1.25+GH13:3.2.1.33+GH13:3.2.1.41		1		33.33		75		46.15		33.33		60		42.86
GH13:2.4.1.25+GH13:3.2.1.33+GH133:3.2.1.33		3		66.67		100		80		66.67		100		80
GH13:2.4.1.25+GH13:3.2.1.68		2		100		100		100		100		66.67		80
GH13:2.4.99.16		4		100		100		100		100		100		100
GH13:3.2.1.*		16		68.75		58.44		63.18		87.5		58.44		70.07
GH13:3.2.1.1		286		86.36		54.73		67		96.85		45.32		61.75
GH13:3.2.1.1+GH13:3.2.1.41		15		86.67		93.33		89.88		86.67		90		88.3
GH13:3.2.1.1+GH13:3.2.1.54		1		50		66.67		57.14		100		66.67		80
GH13:3.2.1.1+GH13:3.2.1.54+GH13:3.2.1.135		1		100		100		100		100		100		100
GH13:3.2.1.1+GH13:3.2.1.98		1		100		40		57.14		100		40		57.14
GH13:3.2.1.1+GH13:3.2.1.116		5		60		81.33		69.06		80		78		78.99
GH13:3.2.1.1+GH13:3.2.1.133		2		100		100		100		100		100		100
GH13:3.2.1.1+GH13:3.2.1.141		2		0		100		0		0		100		0
GH13:3.2.1.1+GH14:3.2.1.2		1		50		100		66.67		50		100		66.67
GH13:3.2.1.10		12		25		50		33.33		100		25		40
GH13:3.2.1.10+GH13:3.2.1.20		2		0		66.67		0		100		33.33		50
GH13:3.2.1.*+GH13:3.2.1.10		2		0		66.67		0		100		33.33		50
GH13:3.2.1.*+GH13:3.2.1.20		1		100		100		100		100		100		100
GH13:3.2.1.20		44		79.55		55.68		65.51		97.73		50.38		66.48
GH13:3.2.1.41		38		97.37		80.04		87.86		97.37		49.34		65.49
GH13:3.2.1.41+GH13:3.2.1.68		1		100		100		100		100		100		100
GH13:3.2.1.54		21		90.48		52.38		66.35		90.48		47.62		62.4
GH13:3.2.1.54+GH13:3.2.1.133		5		100		86.67		92.86		100		73.33		84.62
GH13:3.2.1.54+GH13:3.2.1.135		2		100		66.67		80		100		66.67		80
GH13:3.2.1.60		3		100		75		85.71		100		41.67		58.82
GH13:3.2.1.68		21		100		61.9		76.47		100		49.21		65.96
GH13:3.2.1.70		3		0		66.67		0		66.67		44.44		53.33
GH13:3.2.1.93		9		100		100		100		100		50		66.67
GH13:3.2.1.98		7		85.71		31.43		45.99		100		31.43		47.83
GH13:3.2.1.116		1		100		50		66.67		100		50		66.67
GH13:3.2.1.133		15		93.33		40.56		56.54		100		39.44		56.57
GH13:3.2.1.135		5		80		35		48.7		100		35		51.85
GH13:3.2.1.141		13		61.54		96.15		75.05		61.54		96.15		75.05
GH13:5.4.99.11		11		54.55		100		70.59		54.55		54.55		54.55
GH13:5.4.99.15		12		83.33		100		90.91		83.33		100		90.91
GH13:5.4.99.16		20		100		100		100		100		100		100
GH14:3.2.1.2		29		100		100		100		100		100		100
GH15:2.4.1.2		1		100		100		100		100		100		100
GH15:3.2.1.3		56		96.43		99.11		97.75		98.21		99.11		98.66
GH15:3.2.1.28		3		100		100		100		100		100		100
GH15:3.2.1.70		2		0		100		0		0		100		0
GH16:2.4.1.*		3		33.33		55.56		41.67		66.67		51.11		57.86
GH16:2.4.1.*+GH16:3.2.1.*		5		80		80		80		80		80		80
GH16:2.4.1.207		31		96.77		100		98.36		96.77		100		98.36
GH16:3.2.1.*		7		42.86		59.52		49.83		85.71		57.62		68.91
GH16:3.2.1.6		12		83.33		69.44		75.76		83.33		59.17		69.2
GH16:3.2.1.6+GH16:3.2.1.39		1		0		100		0		0		100		0
GH16:3.2.1.6+GH16:3.2.1.39+GH16:3.2.1.73		1		100		100		100		100		100		100
GH16:3.2.1.6+GH16:3.2.1.73		2		50		100		66.67		50		83.33		62.5
GH16:3.2.1.35		2		100		100		100		100		100		100
GH16:3.2.1.39		41		75.61		85.77		80.37		78.05		70.81		74.26
GH16:3.2.1.39+GH55:3.2.1.39+GH55:3.2.1.58		1		33.33		100		50		33.33		100		50
GH16:3.2.1.73		36		86.11		55.56		67.54		88.89		41.02		56.13
GH16:3.2.1.73+GH16:3.2.1.151		2		0		100		0		0		100		0
GH16:3.2.1.81		34		79.41		100		88.52		79.41		76.47		77.91
GH16:3.2.1.83		6		100		100		100		100		100		100
GH16:3.2.1.103		1		0		33.33		0		0		33.33		0
GH16:3.2.1.151		3		100		100		100		100		100		100
GH16:3.2.1.178		7		71.43		92.86		80.75		85.71		92.86		89.14
GH16:3.2.1.181		1		100		100		100		100		100		100
GH17:2.4.1.*		2		50		100		66.67		50		100		66.67
GH17:2.4.1.*+GT2:2.4.1.*		4		100		100		100		100		100		100
GH17:3.2.1.39		75		93.33		44.89		60.62		93.33		44.89		60.62
GH17:3.2.1.39+GH17:3.2.1.175		1		100		66.67		80		100		66.67		80
GH17:3.2.1.58		3		66.67		100		80		66.67		100		80
GH17:3.2.1.73		7		100		90.48		95		100		90.48		95
GH18:3.2.1.*		14		78.57		76.19		77.36		92.86		76.19		83.7
GH18:3.2.1.14		391		87.47		83.55		85.46		87.47		81.12		84.17
GH18:3.2.1.14+GH18:3.2.1.17		3		100		88.89		94.12		100		88.89		94.12
GH18:3.2.1.*+GH18:3.2.1.14		4		50		91.67		64.71		50		91.67		64.71
GH18:3.2.1.96		18		44.44		97.22		61		44.44		97.22		61
GH18:3.2.1.96+GH20:3.2.1.52		2		50		100		66.67		50		100		66.67
GH19:3.2.1.14		171		98.83		100		99.41		98.83		100		99.41
GH19:3.2.1.17		3		33.33		100		50		33.33		100		50
GH20:3.2.1.*		3		66.67		83.33		74.07		66.67		83.33		74.07
GH20:3.2.1.52		107		89.72		99.53		94.37		89.72		98.6		93.95
GH20:3.2.1.140		2		100		100		100		100		100		100
GH22:3.2.1.17		127		75.59		100		86.1		75.59		100		86.1
GH23:3.2.1.14		1		0		100		0		0		100		0
GH23:3.2.1.17		20		100		100		100		100		100		100
GH24:3.2.1.17		19		73.68		100		84.85		73.68		100		84.85
GH25:3.2.1.17		30		60		100		75		60		100		75
GH26:3.2.1.*		4		75		62.5		68.18		75		62.5		68.18
GH26:3.2.1.32		6		0		100		0		0		100		0
GH26:3.2.1.78		46		39.13		93.48		55.17		39.13		93.48		55.17
GH26:3.2.1.78+GH26:3.2.1.100		1		0		100		0		0		100		0
GH26:3.2.1.78+GH44:3.2.1.4+GH44:3.2.1.151		1		100		75		85.71		100		75		85.71
GH26:3.2.1.100		4		75		62.5		68.18		75		62.5		68.18
GH27:2.4.1.*		1		0		100		0		0		100		0
GH27:3.2.1.22		53		86.79		97.17		91.69		86.79		97.17		91.69
GH27:3.2.1.22+GH27:3.2.1.49		2		75		100		85.71		75		100		85.71
GH27:3.2.1.22+GH27:3.2.1.88		2		0		100		0		0		100		0
GH27:3.2.1.49		3		100		66.67		80		100		66.67		80
GH27:3.2.1.88		3		100		100		100		100		100		100
GH27:3.2.1.94		2		0		100		0		0		100		0
GH28:3.2.1.*		10		50		75		60		100		75		85.71
GH28:3.2.1.15		156		91.03		98.4		94.57		92.31		84.4		88.18
GH28:3.2.1.40		1		100		100		100		100		100		100
GH28:3.2.1.67		18		83.33		94.44		88.54		94.44		68.52		79.42
GH28:3.2.1.82		7		100		100		100		100		33.33		50
GH28:3.2.1.171		7		100		100		100		100		100		100
GH28:3.2.1.173		1		100		100		100		100		100		100
GH29:3.2.1.51		25		100		96		97.96		100		96		97.96
GH29:3.2.1.51+GH29:3.2.1.111		1		100		100		100		100		100		100
GH29:3.2.1.111		5		80		60		68.57		80		60		68.57
GH30:3.2.1.*		3		100		100		100		100		100		100
GH30:3.2.1.8		11		81.82		57.58		67.59		81.82		57.58		67.59
GH30:3.2.1.8+GH30:3.2.1.136		3		100		100		100		100		100		100
GH30:3.2.1.21+GH30:3.2.1.37		1		0		100		0		0		100		0
GH30:3.2.1.31		1		100		100		100		100		100		100
GH30:3.2.1.37		3		100		100		100		100		100		100
GH30:3.2.1.38		2		50		100		66.67		50		100		66.67
GH30:3.2.1.45		2		100		100		100		100		100		100
GH30:3.2.1.75		7		85.71		100		92.31		85.71		100		92.31
GH30:3.2.1.136		2		100		50		66.67		100		50		66.67
GH30:3.2.1.164		3		100		100		100		100		100		100
GH31:2.4.1.*		12		91.67		100		95.65		91.67		75		82.5
GH31:2.4.1.161		1		100		100		100		100		100		100
GH31:3.2.1.*		4		75		87.5		80.77		100		87.5		93.33
GH31:3.2.1.10+GH31:3.2.1.20		1		0		100		0		0		100		0
GH31:3.2.1.10+GH31:3.2.1.20+GH31:3.2.1.48		1		100		100		100		100		100		100
GH31:3.2.1.10+GH31:3.2.1.48		3		100		66.67		80		100		66.67		80
GH31:3.2.1.20		54		83.33		67.28		74.45		83.33		67.28		74.45
GH31:3.2.1.20+GH31:3.2.1.24		1		100		100		100		100		100		100
GH31:3.2.1.20+GH31:3.2.1.84		8		100		100		100		100		100		100
GH31:3.2.1.20+GH31:3.2.1.177		1		100		100		100		100		100		100
GH31:3.2.1.22		2		100		100		100		100		100		100
GH31:3.2.1.84		8		87.5		56.25		68.48		87.5		56.25		68.48
GH31:3.2.1.177		10		90		90		90		90		90		90
GH31:4.2.2.13		5		100		100		100		100		100		100
GH32:2.4.1.*		5		80		90		84.71		100		44		61.11
GH32:2.4.1.10		3		0		50		0		100		16.67		28.57
GH32:2.4.1.10+GH32:2.4.1.243		1		0		66.67		0		100		33.33		50
GH32:2.4.1.*+GH32:2.4.1.10		3		0		66.67		0		100		33.33		50
GH32:2.4.1.*+GH32:3.2.1.26		1		50		66.67		57.14		100		66.67		80
GH32:2.4.1.99		12		0		50		0		100		16.67		28.57
GH32:2.4.1.99+GH32:3.2.1.80		1		0		66.67		0		100		33.33		50
GH32:2.4.1.100		11		36.36		50		42.11		100		22.73		37.04
GH32:2.4.1.100+GH32:2.4.1.243		1		0		66.67		0		100		33.33		50
GH32:2.4.1.243		4		0		50		0		100		16.67		28.57
GH32:3.2.1.7		13		69.23		84.62		76.15		100		77.69		87.45
GH32:3.2.1.26		140		92.86		78.39		85.01		93.57		47.18		62.73
GH32:3.2.1.26+GH32:3.2.1.64+GH32:3.2.1.65+GH32:3.2.1.80		1		0		80		0		100		66.67		80
GH32:3.2.1.26+GH32:3.2.1.64+GH32:3.2.1.80		3		33.33		100		50		33.33		100		50
GH32:3.2.1.64		2		0		50		0		100		50		66.67
GH32:3.2.1.65		8		62.5		100		76.92		62.5		81.25		70.65
GH32:3.2.1.80		17		29.41		55.88		38.54		82.35		38.82		52.77
GH32:3.2.1.153		13		69.23		57.69		62.94		84.62		33.85		48.35
GH32:3.2.1.153+GH32:3.2.1.154		1		100		50		66.67		100		50		66.67
GH32:3.2.1.154		3		100		25		40		100		25		40
GH33:2.4.1.*		13		100		100		100		100		53.85		70
GH33:3.2.1.*		7		57.14		92.86		70.75		71.43		92.86		80.75
GH33:3.2.1.18		61		81.97		94.26		87.69		86.89		89.34		88.1
GH33:3.2.1.*+GH33:3.2.1.18		1		100		100		100		100		100		100
GH33:3.2.1.*+GH78:3.2.1.*+GH78:3.2.1.40		1		100		100		100		100		100		100
GH33:4.2.2.15		3		100		50		66.67		100		50		66.67
GH34:3.2.1.18		32		59.38		100		74.51		59.38		100		74.51
GH35:3.2.1.*		1		0		100		0		0		100		0
GH35:3.2.1.23		64		98.44		89.84		93.94		98.44		89.84		93.94
GH35:3.2.1.*+GH35:3.2.1.23		2		100		100		100		100		100		100
GH35:3.2.1.165		2		100		100		100		100		100		100
GH36:2.4.1.67		2		0		100		0		0		100		0
GH36:2.4.1.82		3		0		100		0		0		100		0
GH36:3.2.1.22		57		85.96		100		92.45		85.96		100		92.45
GH36:3.2.1.49		1		0		100		0		0		100		0
GH37:3.2.1.28		39		100		100		100		100		100		100
GH38:3.2.1.*		1		100		100		100		100		100		100
GH38:3.2.1.24		23		78.26		73.91		76.02		78.26		69.57		73.66
GH38:3.2.1.24+GH38:3.2.1.113		2		100		66.67		80		100		66.67		80
GH38:3.2.1.24+GH38:3.2.1.113+GH38:3.2.1.114		1		100		100		100		100		100		100
GH38:3.2.1.*+GH38:3.2.1.113		1		100		100		100		100		100		100
GH38:3.2.1.113		2		100		33.33		50		100		33.33		50
GH38:3.2.1.113+GH38:3.2.1.114		1		100		66.67		80		100		66.67		80
GH38:3.2.1.114		10		90		88.33		89.16		100		88.33		93.81
GH38:3.2.1.170		1		0		100		0		0		100		0
GH39:3.2.1.37		13		100		100		100		100		100		100
GH39:3.2.1.76		4		100		100		100		100		100		100
GH42:3.2.1.*		1		100		100		100		100		100		100
GH42:3.2.1.23		58		91.38		100		95.5		91.38		100		95.5
GH42:3.2.1.*+GH42:3.2.1.23		1		100		100		100		100		100		100
GH43:3.2.1.*		14		85.71		79.76		82.63		100		47.62		64.52
GH43:3.2.1.8		1		100		33.33		50		100		33.33		50
GH43:3.2.1.37		34		94.12		63.24		75.65		97.06		58.33		72.87
GH43:3.2.1.37+GH43:3.2.1.55		16		78.12		93.75		85.23		81.25		87.5		84.26
GH43:3.2.1.*+GH43:3.2.1.99		1		100		100		100		100		100		100
GH43:3.2.1.55		34		76.47		76.47		76.47		85.29		72.55		78.41
GH43:3.2.1.55+GH51:3.2.1.55		1		50		66.67		57.14		100		66.67		80
GH43:3.2.1.99		32		87.5		98.44		92.65		87.5		98.44		92.65
GH43:3.2.1.145		9		55.56		100		71.43		55.56		100		71.43
GH44:3.2.1.4		6		100		75		85.71		100		75		85.71
GH44:3.2.1.4+GH44:3.2.1.151		1		100		100		100		100		100		100
GH44:3.2.1.151		3		100		41.67		58.82		100		41.67		58.82
GH45:3.2.1.4		54		83.33		100		90.91		83.33		100		90.91
GH46:3.2.1.132		26		96.15		100		98.04		96.15		100		98.04
GH47:3.2.1.113		42		97.62		100		98.8		97.62		100		98.8
GH48:3.2.1.4		1		100		33.33		50		100		33.33		50
GH48:3.2.1.14		1		100		33.33		50		100		33.33		50
GH48:3.2.1.176		10		100		33.33		50		100		33.33		50
GH49:3.2.1.11		8		100		100		100		100		50		66.67
GH49:3.2.1.57		1		0		50		0		100		50		66.67
GH49:3.2.1.95		1		0		50		0		100		50		66.67
GH50:3.2.1.81		21		95.24		100		97.56		95.24		100		97.56
GH51:3.2.1.4		5		40		80		53.33		40		80		53.33
GH51:3.2.1.4+GH51:3.2.1.8		1		0		100		0		0		100		0
GH51:3.2.1.37+GH51:3.2.1.55		1		100		100		100		100		100		100
GH51:3.2.1.55		69		98.55		97.1		97.82		98.55		97.1		97.82
GH52:3.2.1.37		9		100		100		100		100		100		100
GH53:3.2.1.89		23		100		100		100		100		100		100
GH54:3.2.1.37+GH54:3.2.1.55		1		100		100		100		100		100		100
GH54:3.2.1.55		17		100		50		66.67		100		50		66.67
GH55:3.2.1.39		5		100		90		94.74		100		90		94.74
GH55:3.2.1.58		17		76.47		97.06		85.54		76.47		97.06		85.54
GH56:3.2.1.*		2		100		50		66.67		100		50		66.67
GH56:3.2.1.35		28		89.29		75		81.52		89.29		75		81.52
GH56:3.2.1.*+GH56:3.2.1.35		4		75		100		85.71		75		100		85.71
GH57:2.4.1.18		2		100		50		66.67		100		50		66.67
GH57:2.4.1.18+GH57:3.2.1.1		1		100		100		100		100		100		100
GH57:2.4.1.25		5		100		100		100		100		100		100
GH57:3.2.1.1		5		100		100		100		100		100		100
GH57:3.2.1.1+GH57:3.2.1.41		2		100		100		100		100		100		100
GH57:3.2.1.22		2		100		100		100		100		100		100
GH57:3.2.1.41		3		100		50		66.67		100		50		66.67
GH57:3.2.1.41+GH57:3.2.1.54		2		100		100		100		100		100		100
GH58:3.2.1.129		5		100		100		100		100		100		100
GH59:3.2.1.23		1		100		100		100		100		100		100
GH59:3.2.1.46		6		100		100		100		100		100		100
GH62:3.2.1.55		19		100		100		100		100		100		100
GH63:3.2.1.20+GH63:3.2.1.84		1		100		100		100		100		100		100
GH63:3.2.1.106		10		80		100		88.89		80		100		88.89
GH63:3.2.1.170		4		50		100		66.67		50		100		66.67
GH64:3.2.1.39		5		100		100		100		100		100		100
GH65:2.4.1.*		1		0		100		0		0		100		0
GH65:2.4.1.8		7		100		100		100		100		100		100
GH65:2.4.1.64		2		100		100		100		100		100		100
GH65:2.4.1.216		1		100		100		100		100		100		100
GH65:2.4.1.230		2		0		100		0		0		100		0
GH65:2.4.1.279		1		0		100		0		0		100		0
GH65:2.4.1.282		1		0		100		0		0		100		0
GH65:3.2.1.28		7		100		100		100		100		100		100
GH65:3.2.1.107		1		100		100		100		100		100		100
GH66:2.4.1.248		3		100		50		66.67		100		50		66.67
GH66:2.4.1.248+GH66:3.2.1.11		1		100		100		100		100		100		100
GH66:3.2.1.11		17		94.12		97.06		95.57		94.12		97.06		95.57
GH67:3.2.1.131		12		100		50		66.67		100		50		66.67
GH67:3.2.1.131+GH67:3.2.1.139		2		100		100		100		100		100		100
GH67:3.2.1.139		12		100		50		66.67		100		50		66.67
GH68:2.4.1.9		5		0		50		0		100		50		66.67
GH68:2.4.1.10		34		100		73.53		84.75		100		51.47		67.96
GH68:2.4.1.10+GH68:3.2.1.26		1		100		100		100		100		100		100
GH68:3.2.1.26		3		66.67		50		57.14		100		50		66.67
GH70:2.4.1.*		10		100		73.33		84.62		100		73.33		84.62
GH70:2.4.1.5		52		100		33.33		50		100		33.33		50
GH70:2.4.1.*+GH70:2.4.1.5		1		100		66.67		80		100		66.67		80
GH70:2.4.1.140		2		100		33.33		50		100		33.33		50
GH71:3.2.1.59		12		100		100		100		100		100		100
GH72:2.4.1.*		21		95.24		100		97.56		95.24		100		97.56
GH73:3.2.1.*		21		28.57		97.62		44.2		28.57		97.62		44.2
GH73:3.2.1.17+GH73:3.2.1.96		1		50		100		66.67		50		100		66.67
GH73:3.2.1.96		2		100		100		100		100		100		100
GH74:3.2.1.4		2		0		75		0		50		75		60
GH74:3.2.1.150		2		0		100		0		0		100		0
GH74:3.2.1.151		12		25		100		40		25		91.67		39.29
GH75:3.2.1.132		13		100		100		100		100		100		100
GH76:3.2.1.101		4		75		100		85.71		75		100		85.71
GH77:2.4.1.25		23		86.96		100		93.02		86.96		100		93.02
GH78:3.2.1.*		1		0		50		0		100		50		66.67
GH78:3.2.1.40		24		100		97.92		98.95		100		91.67		95.65
GH78:3.2.1.174		2		100		100		100		100		50		66.67
GH79:3.2.1.31		3		66.67		66.67		66.67		66.67		66.67		66.67
GH79:3.2.1.36		5		0		100		0		0		100		0
GH79:3.2.1.*+GH79:3.2.1.31		1		100		100		100		100		100		100
GH79:3.2.1.166		7		85.71		100		92.31		85.71		57.14		68.57
GH79:3.2.1.167		1		100		50		66.67		100		50		66.67
GH80:3.2.1.132		4		100		100		100		100		100		100
GH81:3.2.1.39		13		92.31		100		96		92.31		100		96
GH82:3.2.1.157		7		28.57		100		44.44		28.57		100		44.44
GH83:3.2.1.18		57		98.25		100		99.12		98.25		100		99.12
GH84:3.2.1.35		2		100		100		100		100		50		66.67
GH84:3.2.1.52		4		0		87.5		0		25		87.5		38.89
GH84:3.2.1.169		7		100		100		100		100		100		100
GH85:3.2.1.96		11		81.82		100		90		81.82		100		90
GH86:3.2.1.81		7		100		92.86		96.3		100		92.86		96.3
GH86:3.2.1.178		1		100		50		66.67		100		50		66.67
GH87:3.2.1.59		7		100		100		100		100		100		100
GH87:3.2.1.61		1		0		100		0		0		100		0
GH88:3.2.1.*		6		100		100		100		100		100		100
GH89:3.2.1.50		5		40		100		57.14		40		100		57.14
GH90:3.2.1.*		1		100		100		100		100		100		100
GH91:3.2.1.*		1		0		50		0		100		33.33		50
GH91:4.2.2.17		1		0		50		0		100		33.33		50
GH91:4.2.2.18		6		100		100		100		100		33.33		50
GH92:3.2.1.*		14		85.71		96.43		90.76		92.86		96.43		94.61
GH92:3.2.1.113		9		100		100		100		100		66.67		80
GH93:3.2.1.*		4		100		100		100		100		100		100
GH94:2.4.1.*		4		100		100		100		100		100		100
GH94:2.4.1.20		11		100		100		100		100		50		66.67
GH94:2.4.1.31		2		100		100		100		100		100		100
GH94:2.4.1.49		5		80		100		88.89		80		100		88.89
GH94:2.4.1.*+GT84:2.4.1.*		2		100		100		100		100		100		100
GH94:2.4.1.321		3		100		100		100		100		100		100
GH95:3.2.1.*		1		0		50		0		100		50		66.67
GH95:3.2.1.63		7		100		100		100		100		57.14		72.73
GH96:3.2.1.158		3		100		100		100		100		100		100
GH97:3.2.1.3		1		100		50		66.67		100		50		66.67
GH97:3.2.1.20		1		100		50		66.67		100		50		66.67
GH97:3.2.1.22		4		75		100		85.71		75		100		85.71
GH98:3.2.1.*		2		100		50		66.67		100		50		66.67
GH98:3.2.1.8		1		100		100		100		100		100		100
GH98:3.2.1.102		2		50		75		60		50		75		60
GH99:3.2.1.*+GH99:3.2.1.130		2		100		100		100		100		100		100
GH99:3.2.1.130		3		100		50		66.67		100		50		66.67
GH100:3.2.1.26		8		100		100		100		100		100		100
GH101:3.2.1.97		10		80		100		88.89		80		100		88.89
GH105:3.2.1.*		4		100		100		100		100		100		100
GH105:3.2.1.172		4		100		100		100		100		100		100
GH106:3.2.1.40		2		100		100		100		100		100		100
GH106:3.2.1.174		1		100		100		100		100		100		100
GH107:3.2.1.*		1		100		100		100		100		100		100
GH108:3.2.1.17		1		0		100		0		0		100		0
GH109:3.2.1.49		6		50		100		66.67		50		100		66.67
GH110:3.2.1.*		3		100		83.33		90.91		100		83.33		90.91
GH110:3.2.1.22		2		50		75		60		50		75		60
GH110:3.2.1.*+GH110:3.2.1.22		1		100		100		100		100		100		100
GH111:3.2.1.*		1		0		100		0		0		100		0
GH112:2.4.1.*+GH112:2.4.1.211		1		100		100		100		100		100		100
GH112:2.4.1.211		9		100		50		66.67		100		50		66.67
GH112:2.4.1.247		2		100		100		100		100		100		100
GH113:3.2.1.78		1		0		100		0		0		100		0
GH114:3.2.1.109		1		100		100		100		100		100		100
GH115:3.2.1.*		1		100		100		100		100		100		100
GH115:3.2.1.131		4		100		100		100		100		100		100
GH116:3.2.1.21+GH116:3.2.1.37		1		100		100		100		100		100		100
GH116:3.2.1.21+GH116:3.2.1.45		1		100		100		100		100		100		100
GH116:3.2.1.21+GH116:3.2.1.52		1		100		100		100		100		100		100
GH116:3.2.1.45		2		100		50		66.67		100		50		66.67
GH117:3.2.1.*		6		100		100		100		100		100		100
GH118:3.2.1.81		2		50		100		66.67		50		100		66.67
GH119:3.2.1.1		1		100		100		100		100		100		100
GH120:3.2.1.37		2		100		100		100		100		100		100
GH121:3.2.1.*		1		100		100		100		100		100		100
GH122:3.2.1.20		1		100		100		100		100		100		100
GH123:3.2.1.53		1		100		50		66.67		100		50		66.67
GH123:3.2.1.*+GH123:3.2.1.53		2		50		100		66.67		50		100		66.67
GH124:3.2.1.4		1		100		100		100		100		100		100
GH125:3.2.1.*		5		100		100		100		100		100		100
GH126:3.2.1.*		1		100		100		100		100		100		100
GH127:3.2.1.*		1		100		100		100		100		100		100
GH127:3.2.1.185		1		100		100		100		100		100		100
GH128:3.2.1.39		1		0		100		0		0		100		0
GH129:3.2.1.49		1		100		100		100		100		100		100
GH130:2.4.1.*		6		100		100		100		100		77.78		87.5
GH130:2.4.1.281		3		100		100		100		100		100		100
GH130:2.4.1.319		1		0		50		0		100		33.33		50
GH130:2.4.1.319+GH130:2.4.1.320		1		0		66.67		0		100		66.67		80
GH130:2.4.1.320		1		0		50		0		100		33.33		50
GH130:3.2.1.*		3		100		100		100		100		100		100
GH131:3.2.1.*		1		100		100		100		100		100		100
GH132:3.2.1.*		2		100		100		100		100		100		100
GH134:3.2.1.78		2		100		100		100		100		100		100
GH135:3.2.1.*		2		100		100		100		100		100		100
GH136:3.2.1.140		1		100		100		100		100		100		100
GH138:3.2.1.*		1		100		100		100		100		100		100
GH139:3.2.1.*		1		100		100		100		100		100		100
GH140:3.2.1.*		1		100		100		100		100		100		100
GH141:3.2.1.8		1		100		100		100		100		100		100
GH141:3.2.1.51		1		100		100		100		100		100		100
GH142:3.2.1.185+GH143:3.2.1.*		1		100		100		100		100		100		100
GH144:3.2.1.71		1		100		100		100		100		100		100
GH145:3.2.1.*		3		100		100		100		100		100		100
GH146:3.2.1.185		1		100		100		100		100		100		100
GH147:3.2.1.23		1		0		50		0		0		50		0
GH148:3.2.1.*		1		100		100		100		100		100		100
GH149:2.4.1.*		1		100		100		100		100		100		100
GH150:3.2.1.*		2		100		100		100		100		100		100
GH151:3.2.1.51		3		100		100		100		100		100		100
GH152:3.2.1.39		1		100		100		100		100		100		100
GH153:3.2.1.*		1		100		50		66.67		100		50		66.67
GT1:2.4.1.*		205		71.22		93.5		80.85		80.49		75.12		77.71
GT1:2.4.1.*+GT1:2.4.1.17		1		100		50		66.67		100		50		66.67
GT1:2.4.1.*+GT1:2.4.1.120		1		50		66.67		57.14		100		50		66.67
GT1:2.4.1.*+GT1:2.4.1.194		3		100		100		100		100		50		66.67
GT1:2.4.1.*+GT1:2.4.1.253		1		0		66.67		0		100		50		66.67
GT1:2.4.1.17		58		98.28		68.97		81.05		98.28		68.97		81.05
GT1:2.4.1.45		3		100		25		40		100		25		40
GT1:2.4.1.47		1		100		25		40		100		25		40
GT1:2.4.1.91		21		42.86		78.57		55.46		80.95		48.02		60.28
GT1:2.4.1.91+GT1:2.4.1.194		1		0		66.67		0		100		50		66.67
GT1:2.4.1.115		6		0		58.33		0		83.33		37.5		51.72
GT1:2.4.1.120		2		0		33.33		0		100		25		40
GT1:2.4.1.121		2		0		50		0		100		50		66.67
GT1:2.4.1.159		1		0		50		0		0		20		0
GT1:2.4.1.173		11		90.91		100		95.24		90.91		100		95.24
GT1:2.4.1.194		2		50		50		50		100		37.5		54.55
GT1:2.4.1.203		7		0		50		0		100		47.62		64.52
GT1:2.4.1.210		1		0		33.33		0		100		25		40
GT1:2.4.1.253		1		0		50		0		100		25		40
GT1:2.4.1.286		1		0		50		0		100		25		40
GT1:2.4.2.40		2		100		100		100		100		33.33		50
GT2:2.4.1.*		122		63.11		100		77.39		63.11		100		77.39
GT2:2.4.1.*+GT2:2.4.1.212		1		100		100		100		100		100		100
GT2:2.4.1.*+GT8:2.4.1.*		1		50		100		66.67		50		100		66.67
GT2:2.4.1.12		28		92.86		85.12		88.82		92.86		85.12		88.82
GT2:2.4.1.16		57		96.49		100		98.21		96.49		100		98.21
GT2:2.4.1.34		1		100		100		100		100		100		100
GT2:2.4.1.*+GT45:2.4.1.*		3		50		100		66.67		50		100		66.67
GT2:2.4.1.83		11		100		100		100		100		100		100
GT2:2.4.1.*+GT101:2.4.1.*		1		50		100		66.67		50		100		66.67
GT2:2.4.1.117		4		100		100		100		100		100		100
GT2:2.4.1.199		1		100		100		100		100		100		100
GT2:2.4.1.212		13		84.62		100		91.67		84.62		100		91.67
GT2:2.4.1.287		2		100		100		100		100		100		100
GT2:2.4.1.288		1		0		100		0		0		100		0
GT2:2.4.1.289		3		100		100		100		100		100		100
GT3:2.4.1.11		11		100		100		100		100		100		100
GT4:2.4.1.*		72		73.61		96.53		83.53		73.61		96.53		83.53
GT4:2.4.1.13		47		91.49		98.94		95.07		93.62		98.94		96.2
GT4:2.4.1.14		17		100		100		100		100		52.94		69.23
GT4:2.4.1.52		1		100		100		100		100		100		100
GT4:2.4.1.56		1		0		100		0		0		100		0
GT4:2.4.1.57		2		100		100		100		100		100		100
GT4:2.4.1.*+GT97:2.4.99.*		2		50		100		66.67		50		100		66.67
GT4:2.4.1.131		2		100		100		100		100		100		100
GT4:2.4.1.132+GT4:2.4.1.257		2		100		100		100		100		100		100
GT4:2.4.1.157		3		66.67		100		80		66.67		100		80
GT4:2.4.1.208		1		100		100		100		100		100		100
GT4:2.4.1.231		3		100		100		100		100		100		100
GT4:2.4.1.245		4		75		100		85.71		75		100		85.71
GT4:2.4.1.283		2		100		100		100		100		100		100
GT4:2.4.1.285		1		0		100		0		0		100		0
GT4:2.4.1.290		1		100		100		100		100		100		100
GT4:2.4.1.342		1		0		100		0		0		100		0
GT4:2.4.2.*		2		100		75		85.71		100		75		85.71
GT5:2.4.1.*		1		0		50		0		0		50		0
GT5:2.4.1.11		1		100		33.33		50		100		33.33		50
GT5:2.4.1.11+GT5:2.4.1.21		2		100		66.67		80		100		66.67		80
GT5:2.4.1.11+GT5:2.4.1.21+GT5:2.4.1.242		2		100		100		100		100		100		100
GT5:2.4.1.21		52		98.08		88.46		93.02		98.08		88.46		93.02
GT5:2.4.1.21+GT5:2.4.1.242		1		100		66.67		80		100		66.67		80
GT5:2.4.1.183		11		0		50		0		0		50		0
GT5:2.4.1.242		12		91.67		34.72		50.37		91.67		34.72		50.37
GT6:2.4.1.37		1		0		50		0		100		33.33		50
GT6:2.4.1.40		3		0		83.33		0		33.33		77.78		46.67
GT6:2.4.1.87		8		87.5		100		93.33		87.5		100		93.33
GT6:2.4.1.88		2		100		100		100		100		33.33		50
GT7:2.4.1.*		11		18.18		72.73		29.09		54.55		70.91		61.66
GT7:2.4.1.22		5		80		46.67		58.95		80		36		49.66
GT7:2.4.1.22+GT7:2.4.1.38+GT7:2.4.1.90		2		100		100		100		100		60		75
GT7:2.4.1.22+GT7:2.4.1.275		1		50		50		50		100		40		57.14
GT7:2.4.1.38		3		100		33.33		50		100		20		33.33
GT7:2.4.1.38+GT7:2.4.1.90		1		100		66.67		80		100		40		57.14
GT7:2.4.1.133		2		100		100		100		100		100		100
GT7:2.4.1.275		1		0		25		0		100		20		33.33
GT8:2.4.1.*		21		52.38		92.86		66.98		66.67		92.06		77.33
GT8:2.4.1.44		2		50		75		60		100		66.67		80
GT8:2.4.1.*+GT49:2.4.1.*		2		100		100		100		100		100		100
GT8:2.4.1.58		6		33.33		100		50		33.33		77.78		46.67
GT8:2.4.1.*+GT101:2.4.1.*		1		50		100		66.67		50		100		66.67
GT8:2.4.1.123		7		100		100		100		100		50		66.67
GT8:2.4.1.186		9		100		100		100		100		100		100
GT9:2.4.1.56		1		0		100		0		0		100		0
GT10:2.4.1.65		4		75		62.5		68.18		100		62.5		76.92
GT10:2.4.1.152		27		88.89		61.11		72.43		92.59		53.7		67.98
GT10:2.4.1.214		12		66.67		100		80		66.67		87.5		75.68
GT11:2.4.1.*		1		0		100		0		0		100		0
GT11:2.4.1.69		37		100		100		100		100		100		100
GT12:2.4.1.92		4		100		100		100		100		100		100
GT13:2.4.1.101		17		94.12		100		96.97		94.12		100		96.97
GT14:2.4.1.*		3		100		100		100		100		100		100
GT14:2.4.1.102		8		100		100		100		100		50		66.67
GT14:2.4.1.150		5		0		50		0		100		50		66.67
GT14:2.4.2.26		10		100		100		100		100		100		100
GT15:2.4.1.131		6		100		100		100		100		100		100
GT16:2.4.1.143		5		100		100		100		100		100		100
GT17:2.4.1.144		3		0		100		0		0		100		0
GT18:2.4.1.155		6		100		100		100		100		100		100
GT19:2.4.1.182		6		100		100		100		100		100		100
GT20:2.*.*.*		1		100		100		100		100		100		100
GT20:2.4.1.15		43		97.67		100		98.82		97.67		100		98.82
GT20:2.4.1.213		1		100		100		100		100		100		100
GT20:3.1.3.12		1		100		100		100		100		100		100
GT21:2.4.1.80		9		100		100		100		100		100		100
GT22:2.4.1.*		5		80		100		88.89		80		100		88.89
GT22:2.4.1.259+GT22:2.4.1.261		2		100		100		100		100		100		100
GT23:2.4.1.*		4		100		100		100		100		100		100
GT23:2.4.1.68		6		100		100		100		100		100		100
GT24:2.4.1.*		8		100		100		100		100		100		100
GT25:2.4.1.*		13		92.31		100		96		92.31		100		96
GT25:2.4.1.50		2		100		100		100		100		100		100
GT25:2.4.2.*		1		0		100		0		0		100		0
GT26:2.4.1.*		5		80		100		88.89		80		100		88.89
GT27:2.4.1.41		51		86.27		100		92.63		86.27		100		92.63
GT28:2.4.1.46		7		100		100		100		100		100		100
GT28:2.4.1.157		1		0		50		0		0		50		0
GT28:2.4.1.227		1		0		50		0		0		50		0
GT28:2.4.1.241		1		0		100		0		0		100		0
GT29:2.4.99.*		25		88		90		88.99		100		90		94.74
GT29:2.4.99.1		8		100		100		100		100		100		100
GT29:2.4.99.3		6		100		100		100		100		50		66.67
GT29:2.4.99.4		13		100		92.31		96		100		92.31		96
GT29:2.4.99.6		5		100		90		94.74		100		90		94.74
GT29:2.4.99.7		5		100		50		66.67		100		50		66.67
GT29:2.4.99.8		7		100		100		100		100		50		66.67
GT29:2.4.99.9		3		100		100		100		100		100		100
GT30:2.4.99.*		16		100		100		100		100		100		100
GT31:2.4.1.*		20		60		95		73.55		65		86.67		74.29
GT31:2.4.1.79		1		0		100		0		0		100		0
GT31:2.4.1.122		13		84.62		96.15		90.02		84.62		96.15		90.02
GT31:2.4.1.134		1		0		50		0		100		33.33		50
GT31:2.4.1.149		4		50		75		60		100		41.67		58.82
GT31:2.4.1.175		3		66.67		100		80		66.67		100		80
GT31:2.4.1.175+GT31:2.4.1.226		1		0		100		0		0		100		0
GT31:2.4.1.222		5		100		100		100		100		100		100
GT32:2.4.1.*		11		27.27		100		42.86		27.27		100		42.86
GT33:2.4.1.142		2		100		100		100		100		100		100
GT34:2.4.1.*		5		60		80		68.57		100		80		88.89
GT34:2.4.2.39		6		100		100		100		100		50		66.67
GT35:2.4.1.1		54		98.15		100		99.07		98.15		100		99.07
GT37:2.4.1.69		2		100		100		100		100		100		100
GT39:2.4.1.109		23		91.3		100		95.45		91.3		100		95.45
GT40:2.4.1.*		2		100		100		100		100		100		100
GT41:2.4.1.*		3		100		100		100		100		100		100
GT41:2.4.1.255		9		77.78		100		87.5		77.78		100		87.5
GT42:2.4.99.*		2		100		100		100		100		100		100
GT43:2.4.1.135		8		100		100		100		100		100		100
GT43:2.4.2.*		2		100		100		100		100		100		100
GT44:2.4.1.*		9		0		100		0		0		100		0
GT45:2.4.1.*		1		100		100		100		100		100		100
GT45:2.4.1.*+GT93:2.4.1.*		1		100		100		100		100		100		100
GT47:2.4.1.*		2		100		100		100		100		100		100
GT47:2.4.1.225		1		0		50		0		0		50		0
GT47:2.4.1.225+GT64:2.4.1.224		5		90		100		94.74		90		100		94.74
GT47:2.4.2.*		2		100		100		100		100		100		100
GT48:2.4.1.34		19		100		100		100		100		100		100
GT49:2.4.1.*		1		0		100		0		0		100		0
GT50:2.4.1.*		3		100		100		100		100		100		100
GT51:2.4.1.129		14		100		100		100		100		100		100
GT52:2.4.1.*		1		100		100		100		100		100		100
GT52:2.4.99.4		5		20		100		33.33		20		100		33.33
GT53:2.4.2.*		6		100		100		100		100		100		100
GT54:2.4.1.145		3		100		100		100		100		100		100
GT55:2.4.1.217		6		100		100		100		100		100		100
GT56:2.4.1.*		1		100		100		100		100		100		100
GT57:2.4.1.*		5		100		100		100		100		100		100
GT58:2.4.1.258		9		100		100		100		100		100		100
GT59:2.4.1.256		3		100		100		100		100		100		100
GT60:2.4.1.*		3		66.67		100		80		66.67		100		80
GT61:2.4.2.*		4		100		100		100		100		100		100
GT61:2.4.2.38		6		100		100		100		100		100		100
GT62:2.4.1.*		1		100		100		100		100		100		100
GT63:2.4.1.27		1		100		100		100		100		100		100
GT64:2.4.1.224		2		100		100		100		100		100		100
GT66:2.4.99.18		13		100		100		100		100		100		100
GT66:2.4.99.19		4		100		100		100		100		100		100
GT67:2.4.1.*		6		100		100		100		100		100		100
GT68:2.4.1.*		1		100		100		100		100		100		100
GT69:2.4.1.*		1		100		100		100		100		100		100
GT70:2.4.1.17		2		100		100		100		100		100		100
GT71:2.4.1.*		6		50		100		66.67		50		100		66.67
GT72:2.4.1.26		1		100		100		100		100		100		100
GT73:2.4.99.*		2		100		100		100		100		100		100
GT74:2.4.1.69		1		0		100		0		0		100		0
GT75:2.4.1.*		3		100		50		66.67		100		50		66.67
GT75:2.4.1.*+GT75:5.4.99.*		2		100		100		100		100		100		100
GT76:2.4.1.*		2		50		100		66.67		50		100		66.67
GT77:2.4.1.37		1		0		100		0		0		100		0
GT77:2.4.2.*		9		100		100		100		100		100		100
GT78:2.4.1.*		1		100		100		100		100		100		100
GT79:2.4.2.*		1		100		100		100		100		100		100
GT80:2.4.99.1		4		100		50		66.67		100		50		66.67
GT80:2.4.99.1+GT80:2.4.99.4		2		100		100		100		100		100		100
GT80:2.4.99.4		6		16.67		91.67		28.21		16.67		91.67		28.21
GT81:2.4.1.*		6		83.33		100		90.91		83.33		100		90.91
GT82:2.4.1.*		1		100		100		100		100		100		100
GT83:2.4.1.*		4		100		100		100		100		100		100
GT83:2.4.2.43		3		100		100		100		100		100		100
GT85:2.4.2.*		2		100		100		100		100		100		100
GT87:2.4.1.*		2		0		100		0		0		100		0
GT88:2.4.1.*		4		100		100		100		100		100		100
GT89:2.4.2.*		2		100		100		100		100		100		100
GT90:2.4.1.*+GT90:2.4.2.*		3		100		100		100		100		100		100
GT90:2.4.2.*		1		100		100		100		100		100		100
GT91:2.4.1.*		9		55.56		100		71.43		55.56		100		71.43
GT92:2.4.1.*		3		66.67		100		80		66.67		100		80
GT94:2.4.1.251		1		100		100		100		100		100		100
GT95:2.4.2.*		3		100		100		100		100		100		100
GT96:2.4.1.*		3		100		100		100		100		100		100
GT98:2.4.1.*		1		100		100		100		100		100		100
GT99:2.4.99.*+GT102:2.4.1.289+GT103:2.4.1.56		1		100		100		100		100		100		100
GT100:2.4.99.*		1		0		100		0		0		100		0
GT104:2.4.1.*		4		100		100		100		100		100		100
GT105:2.4.1.109		4		50		75		60		50		75		60
PL1:4.2.2.2		68		92.65		100		96.18		92.65		94.85		93.74
PL1:4.2.2.2+PL1:4.2.2.9		1		50		100		66.67		100		100		100
PL1:4.2.2.9		1		0		50		0		100		50		66.67
PL1:4.2.2.10		26		96.15		100		98.04		96.15		100		98.04
PL2:4.2.2.2		5		100		100		100		100		100		100
PL2:4.2.2.9		1		100		100		100		100		100		100
PL3:4.2.2.2		24		75		100		85.71		75		100		85.71
PL4:4.2.2.23		6		100		100		100		100		100		100
PL5:4.2.2.3		10		100		100		100		100		100		100
PL5:4.2.2.3+PL7:4.2.2.3		1		50		66.67		57.14		50		66.67		57.14
PL6:4.2.2.*		14		71.43		96.43		82.07		71.43		71.43		71.43
PL6:4.2.2.3		1		0		50		0		100		50		66.67
PL6:4.2.2.19		2		0		100		0		0		100		0
PL7:4.2.2.*		5		80		60		68.57		80		60		68.57
PL7:4.2.2.3		11		81.82		59.09		68.62		81.82		54.55		65.45
PL7:4.2.2.3+PL7:4.2.2.11		6		83.33		100		90.91		83.33		88.89		86.02
PL7:4.2.2.*+PL7:4.2.2.11		1		50		66.67		57.14		100		66.67		80
PL7:4.2.2.11		9		88.89		72.22		79.69		88.89		68.52		77.39
PL8:4.2.2.1		16		68.75		93.75		79.33		75		93.75		83.33
PL8:4.2.2.1+PL8:4.2.2.5		2		100		100		100		100		100		100
PL8:4.2.2.5		3		66.67		100		80		66.67		100		80
PL8:4.2.2.12		2		100		100		100		100		50		66.67
PL8:4.2.2.20		4		100		100		100		100		100		100
PL9:4.2.2.*		1		100		100		100		100		100		100
PL9:4.2.2.2		6		50		100		66.67		50		100		66.67
PL9:4.2.2.9		2		100		100		100		100		100		100
PL10:4.2.2.2		7		85.71		100		92.31		85.71		100		92.31
PL11:4.2.2.23		5		100		100		100		100		50		66.67
PL11:4.2.2.24		1		0		50		0		100		50		66.67
PL12:4.2.2.8		3		66.67		100		80		66.67		100		80
PL13:4.2.2.7		3		100		100		100		100		100		100
PL14:4.2.2.*		3		66.67		66.67		66.67		66.67		66.67		66.67
PL14:4.2.2.3		3		0		77.78		0		0		77.78		0
PL14:4.2.2.14		1		100		50		66.67		100		50		66.67
PL15:4.2.2.*		3		100		100		100		100		50		66.67
PL15:4.2.2.3		1		0		100		0		0		100		0
PL16:4.2.2.1		4		100		100		100		100		100		100
PL17:4.2.2.*		6		100		100		100		100		50		66.67
PL17:4.2.2.3		1		0		50		0		100		50		66.67
PL18:4.2.2.*		1		100		33.33		50		100		33.33		50
PL18:4.2.2.3+PL18:4.2.2.11		3		100		66.67		80		100		66.67		80
PL20:4.2.2.14		1		100		100		100		100		100		100
PL21:4.2.2.7+PL21:4.2.2.8		1		0		100		0		0		100		0
PL21:4.2.2.*+PL21:4.2.2.7+PL21:4.2.2.8		1		0		100		0		0		100		0
PL22:4.2.2.6		2		100		100		100		100		100		100
PL23:4.2.2.*		2		100		100		100		100		100		100
PL24:4.2.2.*		4		100		100		100		100		100		100
PL25:4.2.2.*		1		100		100		100		100		100		100
PL26:4.2.2.24		1		100		100		100		100		100		100
PL27:4.2.2.*		3		100		100		100		100		100		100
PL28:4.2.2.*		2		100		100		100		100		100		100
All - Weighted average		9141		82.72		86.03		84.34		87.69		79.55		83.42
